# Supplementary material for: 5-Ethyl-4-phenyl-1H-pyrazol-3(2H)-one
Source: Acta Crystallogr Sect E Struct Rep Online. 2011 Jan 15;67(Pt 2):o403–4. doi: 10.1107/S1600536811001589 (PMC3051742; doi:10.1107/S1600536811001589)
Supplement: Supplementary file 2 [file e-67-0o403-Isup2.hkl]

# 
# h,k,l, Fc-squared, Fo-squared, sigma(Fo-squared) and status flag 
# 
data_I
_shelx_title ' mv40m in P21/c (100K)' 
_shelx_refln_list_code          4 
_shelx_F_calc_maximum      160.64 
_exptl_crystal_F_000       800.00 
_reflns_d_resolution_high  0.7089 
 
loop_ 
 _symmetry_equiv_pos_as_xyz 
 'x, y, z' 
 '-x, y+1/2, -z+1/2' 
 '-x, -y, -z' 
 'x, -y-1/2, z-1/2' 
 
_cell_length_a    11.0898 
_cell_length_b    13.2171 
_cell_length_c    15.0265 
_cell_angle_alpha  90.000 
_cell_angle_beta  114.539 
_cell_angle_gamma  90.000 
 
_shelx_F_squared_multiplier     1.000 
 
loop_ 
 _refln_index_h 
 _refln_index_k 
 _refln_index_l 
 _refln_F_squared_calc 
 _refln_F_squared_meas 
 _refln_F_squared_sigma 
 _refln_observed_status 
   2   0   0     5052.37     5442.12    159.16 o 
   3   0   0       88.63       69.58      7.04 o 
   4   0   0        0.09        0.64      2.98 o 
   5   0   0     5084.50     5894.31    137.79 o 
   6   0   0     1562.40     1636.71     43.45 o 
   7   0   0       78.82       88.57      8.57 o 
   8   0   0       69.08       69.60     11.61 o 
   9   0   0      255.34      269.01     30.61 o 
  10   0   0      233.34      201.68     34.18 o 
  11   0   0       91.56       89.81     24.45 o 
  12   0   0       15.87       14.22     14.79 o 
  13   0   0        3.50        8.69     15.73 o 
  14   0   0       88.20       86.67     28.49 o 
   1   1   0      544.36      524.56     11.10 o 
   2   1   0      275.96      226.56      5.93 o 
   3   1   0      190.54      190.69      7.04 o 
   4   1   0      140.66      139.51      5.84 o 
   5   1   0        6.59       11.18      2.92 o 
   6   1   0        7.98        7.51      3.17 o 
   7   1   0      380.28      389.69     14.32 o 
   8   1   0       10.38       16.29      5.73 o 
   9   1   0       90.70       95.31     12.28 o 
  10   1   0       23.12       14.00      6.72 o 
  11   1   0       24.41       13.49      9.27 o 
  12   1   0       20.82       16.71     10.60 o 
  13   1   0        4.65       10.81     10.42 o 
  14   1   0      108.82      100.93     20.95 o 
   0   2   0     4661.40     4252.55    116.32 o 
   1   2   0       22.60       17.03      1.81 o 
   2   2   0      326.64      325.38      6.86 o 
   3   2   0      210.36      245.98      8.79 o 
   4   2   0      362.07      400.86     10.31 o 
   5   2   0      636.66      672.44     19.91 o 
   6   2   0      571.29      612.24     18.72 o 
   7   2   0      236.96      269.84     12.12 o 
   8   2   0      224.37      218.11     21.11 o 
   9   2   0      358.63      311.28     18.84 o 
  10   2   0       28.20       16.95      7.28 o 
  11   2   0       36.75       36.30      9.58 o 
  12   2   0        7.11        0.78      8.85 o 
  13   2   0       15.06       17.30     11.59 o 
  14   2   0       48.81       29.29     14.50 o 
   1   3   0     5051.56     4832.59     73.11 o 
   2   3   0     3017.02     2945.90     45.73 o 
   3   3   0      401.67      384.27      9.06 o 
   4   3   0      244.90      260.49      7.67 o 
   5   3   0      419.39      496.80     12.18 o 
   6   3   0      535.17      659.40     17.62 o 
   7   3   0       23.16       26.42      6.63 o 
   8   3   0      489.10      479.96     19.99 o 
   9   3   0       77.67       76.46     11.30 o 
  10   3   0      495.33      461.55     24.98 o 
  11   3   0      123.97      112.95     15.23 o 
  12   3   0       14.39        9.63      7.32 o 
  13   3   0       12.49       -1.39      9.35 o 
  14   3   0       50.40       87.35     17.59 o 
   0   4   0    20150.93    21528.00    476.85 o 
   1   4   0      754.81      620.15     11.13 o 
   2   4   0       94.23       99.56      4.00 o 
   3   4   0      288.75      297.09      9.12 o 
   4   4   0      723.93      748.84     16.69 o 
   5   4   0       12.42        9.32      2.18 o 
   6   4   0      274.36      317.71     10.96 o 
   7   4   0       32.86       27.31      8.58 o 
   8   4   0      608.95      567.76     27.30 o 
   9   4   0      684.98      678.76     30.04 o 
  10   4   0        9.46        4.66      6.32 o 
  11   4   0       19.01       26.13      6.51 o 
  12   4   0        7.52        4.12      5.72 o 
  13   4   0       10.54        7.31      8.40 o 
   1   5   0     1812.76     1663.84     26.06 o 
   2   5   0      118.44      109.90      4.57 o 
   3   5   0      314.76      332.78      8.45 o 
   4   5   0     1060.56     1051.95     19.76 o 
   5   5   0       11.81       21.62      3.07 o 
   6   5   0     1003.54     1022.86     21.98 o 
   7   5   0        1.04        7.34      3.08 o 
   8   5   0      343.61      336.14     12.79 o 
   9   5   0       70.64       66.17     10.92 o 
  10   5   0        9.89       35.62     10.05 o 
  11   5   0      115.18       82.09     13.51 o 
  12   5   0       30.55       32.40      8.55 o 
  13   5   0        6.34        2.81      6.40 o 
   0   6   0     3603.96     3516.92     96.66 o 
   1   6   0      395.25      390.70      8.77 o 
   2   6   0     1206.21     1184.20     19.08 o 
   3   6   0      632.86      635.69     12.86 o 
   4   6   0      412.00      420.08     10.55 o 
   5   6   0       37.44       40.14      3.86 o 
   6   6   0      305.89      323.11     10.49 o 
   7   6   0       29.19       46.26      5.72 o 
   8   6   0       76.07      124.61     13.95 o 
   9   6   0        1.58       10.57      6.57 o 
  10   6   0       23.98       34.65      7.43 o 
  11   6   0       23.26       14.49      8.50 o 
  12   6   0       20.06       38.79     12.62 o 
  13   6   0       13.71        6.81      8.79 o 
   1   7   0       65.53       80.45      4.74 o 
   2   7   0       26.12       27.02      3.23 o 
   3   7   0      519.04      498.80     10.55 o 
   4   7   0       70.98       75.51      4.86 o 
   5   7   0      101.03      109.31      6.91 o 
   6   7   0      366.98      409.36     13.37 o 
   7   7   0      559.64      600.96     19.06 o 
   8   7   0       32.52       43.19      6.26 o 
   9   7   0       43.77       63.87     10.03 o 
  10   7   0        0.00        1.46      4.58 o 
  11   7   0       15.34       30.06      8.67 o 
  12   7   0       18.90       37.60     18.35 o 
  13   7   0        3.43       11.56     14.90 o 
   0   8   0       90.60       67.21      7.46 o 
   1   8   0       17.38       22.27      2.83 o 
   2   8   0        0.25        1.53      2.55 o 
   3   8   0      452.87      446.03     10.23 o 
   4   8   0      118.20      134.69     11.14 o 
   5   8   0       25.44       29.97      4.09 o 
   6   8   0      370.17      370.89     11.56 o 
   7   8   0        0.58       -0.24      4.50 o 
   8   8   0      266.04      291.80     13.46 o 
   9   8   0       32.54       44.34      8.20 o 
  10   8   0       14.93        4.68      6.58 o 
  11   8   0        1.14        9.49     11.72 o 
  12   8   0        1.79        0.56      7.80 o 
   1   9   0      352.91      326.22      8.93 o 
   2   9   0      523.27      519.33     12.19 o 
   3   9   0      124.81      133.69      6.52 o 
   4   9   0       12.24        7.82      3.01 o 
   5   9   0      381.43      445.13     15.80 o 
   6   9   0        5.93        5.40      3.91 o 
   7   9   0     1396.69     1469.80     32.69 o 
   8   9   0        4.66        1.01      5.11 o 
   9   9   0        0.16       -3.53      5.28 o 
  10   9   0       19.11        6.55     10.56 o 
  11   9   0        8.57       14.87      7.26 o 
  12   9   0       31.83       26.08     10.51 o 
   0  10   0      618.83      612.02     19.77 o 
   1  10   0      572.28      571.29     13.26 o 
   2  10   0      235.22      245.41      8.76 o 
   3  10   0       52.79       65.61      8.56 o 
   4  10   0       15.68        8.28      4.41 o 
   5  10   0      273.44      256.59     10.52 o 
   6  10   0       63.92       55.19      6.48 o 
   7  10   0        5.72        6.35      5.51 o 
   8  10   0       33.41       33.89      7.45 o 
   9  10   0       12.24       12.82      6.93 o 
  10  10   0       17.51       12.72      7.32 o 
  11  10   0        6.54       -2.08      6.45 o 
  12  10   0       10.20        6.85     21.24 o 
   1  11   0      348.27      377.27     15.88 o 
   2  11   0       81.70       87.34      8.31 o 
   3  11   0       14.29       14.18      5.90 o 
   4  11   0       83.62       63.39      7.61 o 
   5  11   0        3.18        0.00      4.07 o 
   6  11   0      309.35      333.87     13.18 o 
   7  11   0       36.29       26.70      6.79 o 
   8  11   0      332.70      384.20     17.62 o 
   9  11   0       24.22       24.25      8.17 o 
  10  11   0        1.92        5.21      7.06 o 
  11  11   0        0.07       -4.28      7.29 o 
   0  12   0      376.31      355.87     30.24 o 
   1  12   0        2.90       16.35      6.91 o 
   2  12   0        6.90       12.15     10.64 o 
   3  12   0      698.87      741.96     20.24 o 
   4  12   0       88.48       80.10      8.92 o 
   5  12   0       20.46       27.01      6.55 o 
   6  12   0      281.25      304.70     13.76 o 
   7  12   0       16.81       13.36      6.54 o 
   8  12   0      175.09      187.13     14.43 o 
   9  12   0       18.77       23.08      7.67 o 
  10  12   0       27.71        6.39      7.86 o 
   1  13   0      271.56      354.73     28.04 o 
   2  13   0      137.06      165.85     11.30 o 
   3  13   0      103.40       87.05     10.96 o 
   4  13   0       18.27       12.19      6.41 o 
   5  13   0        1.05        8.00      5.57 o 
   6  13   0        4.50        2.61      5.31 o 
   7  13   0       44.12       29.54      8.69 o 
   8  13   0        9.36       -1.20      6.17 o 
   9  13   0       59.01       51.62      9.49 o 
  10  13   0       21.15       30.17      9.72 o 
   0  14   0       78.51      187.60     58.80 o 
   1  14   0      123.73      117.58     12.89 o 
   2  14   0       30.02       32.23     12.20 o 
   3  14   0       11.82       13.06     10.02 o 
   4  14   0        5.36        3.95      6.65 o 
   5  14   0       13.64       11.30      7.09 o 
   6  14   0       28.43       41.99      9.16 o 
   7  14   0        0.05       10.65      8.74 o 
   8  14   0        0.00        6.90      8.84 o 
   9  14   0       48.81       45.73     13.14 o 
   1  15   0       12.37       12.83      9.18 o 
   2  15   0      165.12      194.25     14.75 o 
   3  15   0       12.71       17.19      8.16 o 
   4  15   0       49.19       35.75      9.32 o 
   5  15   0       24.21       40.32     12.72 o 
   6  15   0      160.01      180.51     16.26 o 
   7  15   0      184.55      198.92     24.66 o 
   8  15   0        0.88        2.30      8.46 o 
   0  16   0        4.25       -3.26     12.73 o 
   1  16   0      215.49      226.11     20.71 o 
   2  16   0        0.01        5.07      8.95 o 
   3  16   0        9.24       20.37      8.48 o 
   4  16   0        4.09        9.62      8.07 o 
   5  16   0       35.96       52.63     10.20 o 
   6  16   0        0.85        5.05      8.97 o 
   7  16   0       24.81       21.63     11.15 o 
   1  17   0       45.30       64.16     13.35 o 
   2  17   0       34.04       48.26     14.12 o 
   3  17   0        0.04       16.77      9.87 o 
   4  17   0        0.12       11.66      8.56 o 
   5  17   0      100.69      109.30     13.95 o 
   0  18   0        0.31       40.12     22.20 o 
   1  18   0       15.78       42.71     14.88 o 
   2  18   0        4.93       23.11     13.01 o 
   3  18   0       39.37       66.65     13.79 o 
 -14   1   1       26.07       32.70     14.65 o 
 -13   1   1        4.19        9.61      9.92 o 
 -12   1   1       28.14       10.69     10.33 o 
 -11   1   1       48.82       37.56      9.82 o 
 -10   1   1       75.24       74.46     11.61 o 
  -9   1   1        4.10        3.16      5.09 o 
  -8   1   1      259.01      251.33     11.69 o 
  -7   1   1      440.09      477.76     16.84 o 
  -6   1   1      535.92      639.09     16.90 o 
  -5   1   1       91.05      103.75      5.81 o 
  -4   1   1     2467.68     2741.20     52.60 o 
  -3   1   1        0.40       -1.50      1.50 o 
  -2   1   1     3349.67     3354.61     59.39 o 
  -1   1   1     1732.50     1606.71     31.61 o 
   0   1   1     6334.56     6819.50    147.36 o 
   1   1   1      720.66      638.57     17.70 o 
   2   1   1      216.65      215.27      6.87 o 
   3   1   1      492.44      456.96     16.68 o 
   4   1   1       62.99       83.98      8.59 o 
   5   1   1        0.50       -0.62      2.36 o 
   6   1   1      523.47      574.20     21.80 o 
   7   1   1      493.89      474.51     31.17 o 
   8   1   1       38.05       18.21      6.06 o 
   9   1   1      839.28      799.11     33.04 o 
  10   1   1        8.97        1.98      7.54 o 
  11   1   1        2.62       -3.60      7.30 o 
  12   1   1        5.04       -4.67      7.98 o 
  13   1   1        3.78        6.23     10.07 o 
 -14   2   1       53.95       37.82     15.10 o 
 -13   2   1       56.55       42.28     14.55 o 
 -12   2   1       11.55        5.79      6.96 o 
 -11   2   1        0.03        2.13      6.57 o 
 -10   2   1      123.63      153.12     16.17 o 
  -9   2   1      619.14      563.92     26.11 o 
  -8   2   1        4.44        2.80      4.04 o 
  -7   2   1        8.53        9.02      3.13 o 
  -6   2   1     1253.73     1527.63     32.74 o 
  -5   2   1        5.07        9.87      2.66 o 
  -4   2   1       57.15       78.35      4.15 o 
  -3   2   1      510.24      485.93     10.47 o 
  -2   2   1     2317.59     2109.60     35.20 o 
  -1   2   1     4968.60     4819.34     83.49 o 
   0   2   1     6829.56     6775.46    129.25 o 
   1   2   1     3039.70     2973.06     52.48 o 
   2   2   1    10780.28    11184.84    178.56 o 
   3   2   1     1276.32     1164.07     21.41 o 
   4   2   1     1511.94     1537.10     30.58 o 
   5   2   1       27.76       33.16      7.25 o 
   6   2   1      366.42      379.24     19.51 o 
   7   2   1       96.46      143.54     15.73 o 
   8   2   1      686.55      668.26     29.98 o 
   9   2   1      117.08      105.89     13.35 o 
  10   2   1      261.66      265.97     19.72 o 
  11   2   1       82.22       64.34     22.71 o 
  12   2   1        1.91       -8.00      8.00 o 
  13   2   1       79.99       82.88     19.28 o 
 -14   3   1       23.99       34.55     16.81 o 
 -13   3   1        5.04        8.11      8.30 o 
 -12   3   1      144.07      133.55     16.96 o 
 -11   3   1        0.40       -0.10      5.75 o 
 -10   3   1      117.69       93.61     12.92 o 
  -9   3   1        2.27        4.45      5.40 o 
  -8   3   1      262.38      299.02     13.93 o 
  -7   3   1       48.09       47.87      5.49 o 
  -6   3   1      518.28      585.08     16.13 o 
  -5   3   1      121.58      116.57      5.49 o 
  -4   3   1      100.22      106.51      4.15 o 
  -3   3   1      333.67      314.40      8.00 o 
  -2   3   1      550.39      542.13     10.57 o 
  -1   3   1      445.96      412.27      9.02 o 
   0   3   1     4411.52     3940.96     63.77 o 
   1   3   1      561.20      503.87      9.71 o 
   2   3   1      374.68      316.58      7.20 o 
   3   3   1      144.21      162.96      5.90 o 
   4   3   1     1096.48     1102.08     21.54 o 
   5   3   1        0.64        3.40      2.18 o 
   6   3   1      144.22      178.53     10.28 o 
   7   3   1      233.13      245.32     18.55 o 
   8   3   1        2.34        8.63      5.22 o 
   9   3   1       38.42       33.82      8.59 o 
  10   3   1      231.58      248.34     21.55 o 
  11   3   1        7.31        8.68      7.67 o 
  12   3   1        6.32       11.71     10.80 o 
  13   3   1        1.49        5.80      9.94 o 
 -14   4   1       14.60       11.66      9.42 o 
 -13   4   1        0.56       -5.21      5.97 o 
 -12   4   1       24.25       50.62      8.98 o 
 -11   4   1       46.02       52.14     14.13 o 
 -10   4   1      282.97      314.11     23.36 o 
  -9   4   1      326.89      311.05     18.69 o 
  -8   4   1       24.43       30.93      5.85 o 
  -7   4   1      265.80      255.86     10.00 o 
  -6   4   1      120.50      153.34      8.51 o 
  -5   4   1        6.30       12.17      3.31 o 
  -4   4   1      550.80      540.07     12.68 o 
  -3   4   1        7.87        7.71      1.83 o 
  -2   4   1     2263.45     2096.87     34.09 o 
  -1   4   1      169.37      159.20      5.44 o 
   0   4   1     5719.38     5364.92     81.03 o 
   1   4   1     2230.77     2116.19     34.02 o 
   2   4   1     1384.60     1382.63     23.55 o 
   3   4   1     1128.54     1124.78     20.09 o 
   4   4   1       52.70       66.27      5.48 o 
   5   4   1        0.08        0.48      1.78 o 
   6   4   1      889.72      947.75     20.31 o 
   7   4   1       44.43       44.97      5.68 o 
   8   4   1      772.02      790.19     55.03 o 
   9   4   1       10.67       10.32      6.02 o 
  10   4   1        0.79        2.31      4.43 o 
  11   4   1        8.88        3.53      5.07 o 
  12   4   1       31.37       24.31      7.53 o 
  13   4   1       14.38       49.83     30.09 o 
 -14   5   1      115.18      186.18     29.58 o 
 -13   5   1       40.54       69.07     14.35 o 
 -12   5   1       35.64       49.49     12.04 o 
 -11   5   1        6.82       16.84      7.51 o 
 -10   5   1       19.13        8.83      6.27 o 
  -9   5   1        0.79        0.03      4.64 o 
  -8   5   1       78.22       96.37     10.32 o 
  -7   5   1      577.82      570.13     16.88 o 
  -6   5   1      445.17      510.93     18.17 o 
  -5   5   1       83.67      119.71      5.88 o 
  -4   5   1      244.11      274.47      8.20 o 
  -3   5   1       35.12       28.73      3.36 o 
  -2   5   1      320.94      332.94      8.41 o 
  -1   5   1       77.14       63.02      4.61 o 
   0   5   1      980.33      919.42     16.86 o 
   1   5   1     2083.18     2011.48     29.33 o 
   2   5   1       52.38       61.71      4.23 o 
   3   5   1      116.83      109.37      5.27 o 
   4   5   1      202.01      216.72      7.91 o 
   5   5   1        4.48       -0.43      2.10 o 
   6   5   1        2.51        5.04      5.66 o 
   7   5   1       75.46       81.93      7.80 o 
   8   5   1       63.18      117.36      9.36 o 
   9   5   1      108.35      152.31     19.03 o 
  10   5   1        0.90        1.01      5.91 o 
  11   5   1        9.81        4.70      6.96 o 
  12   5   1        0.04        1.32      6.15 o 
  13   5   1        2.26       16.08      9.16 o 
 -13   6   1       25.95       11.38      9.39 o 
 -12   6   1       22.76       19.13      6.75 o 
 -11   6   1        0.58        2.43      6.65 o 
 -10   6   1       57.11       52.73     10.71 o 
  -9   6   1      101.86      104.03     13.59 o 
  -8   6   1      598.89      558.34     27.26 o 
  -7   6   1      876.20      830.92     26.68 o 
  -6   6   1       70.04       64.17      8.08 o 
  -5   6   1        6.42        8.62      2.37 o 
  -4   6   1       31.88       24.80      4.02 o 
  -3   6   1        8.02       10.88      2.38 o 
  -2   6   1      580.65      544.99     10.99 o 
  -1   6   1      141.66      144.03      5.63 o 
   0   6   1      635.84      645.26     13.18 o 
   1   6   1       42.89       56.21      3.89 o 
   2   6   1      222.99      187.63      5.99 o 
   3   6   1      156.32      163.50      6.02 o 
   4   6   1       23.98       27.52      3.05 o 
   5   6   1       14.47       27.88      5.65 o 
   6   6   1       14.02       18.00      4.23 o 
   7   6   1       26.31       29.44      6.07 o 
   8   6   1       40.83       31.23      5.88 o 
   9   6   1       23.85       13.80      5.71 o 
  10   6   1       28.05       15.15      6.69 o 
  11   6   1       60.72       44.91     14.02 o 
  12   6   1        0.01        8.72      6.26 o 
  13   6   1        2.72        7.60      8.64 o 
 -13   7   1       11.88       31.27     16.23 o 
 -12   7   1       56.73       45.35     15.10 o 
 -11   7   1        1.77        0.60      5.14 o 
 -10   7   1       33.92       42.99      7.73 o 
  -9   7   1      125.29      127.85     10.30 o 
  -8   7   1      564.69      564.83     18.17 o 
  -7   7   1      191.19      213.83     12.08 o 
  -6   7   1      459.64      411.82     11.74 o 
  -5   7   1      552.67      619.80     14.66 o 
  -4   7   1      119.90      107.38      5.34 o 
  -3   7   1      541.42      512.84     10.60 o 
  -2   7   1      381.93      404.90      9.35 o 
  -1   7   1      113.80      109.85      4.73 o 
   0   7   1     4162.91     4151.46     61.52 o 
   1   7   1     1740.91     1771.19     28.85 o 
   2   7   1        1.31        1.57      2.25 o 
   3   7   1     1045.08     1021.94     19.11 o 
   4   7   1      562.80      538.77     13.96 o 
   5   7   1      131.47      131.94      7.09 o 
   6   7   1     1296.55     1324.83     28.47 o 
   7   7   1      140.60      177.73     16.93 o 
   8   7   1      375.38      421.11     17.95 o 
   9   7   1       46.29       44.01      7.62 o 
  10   7   1      121.86      129.40     16.53 o 
  11   7   1       15.66       31.17      7.60 o 
  12   7   1        9.05       -5.71      5.71 o 
 -13   8   1        0.01       -6.54      6.54 o 
 -12   8   1        0.17       -4.93      6.39 o 
 -11   8   1       36.73       35.25      8.52 o 
 -10   8   1        3.11        6.90      8.22 o 
  -9   8   1        5.68        6.69      4.81 o 
  -8   8   1        0.05        2.73      3.48 o 
  -7   8   1       12.43       23.54      6.37 o 
  -6   8   1      290.42      294.67     11.80 o 
  -5   8   1       43.81       34.79      4.10 o 
  -4   8   1       11.31        8.11      5.18 o 
  -3   8   1       16.53       21.25      3.47 o 
  -2   8   1        2.68       14.09      2.61 o 
  -1   8   1        2.69        4.54      1.96 o 
   0   8   1       36.44       51.60      3.84 o 
   1   8   1      404.54      389.56      9.60 o 
   2   8   1       63.18       85.43      6.34 o 
   3   8   1      576.57      609.18     12.69 o 
   4   8   1     1010.52     1046.31     21.63 o 
   5   8   1      539.88      602.82     16.00 o 
   6   8   1        4.13       29.22      4.36 o 
   7   8   1       10.75       43.81     13.66 o 
   8   8   1      347.99      358.07     15.45 o 
   9   8   1       65.35       61.37      9.53 o 
  10   8   1       37.11       66.28     16.93 o 
  11   8   1        0.04        4.68      9.51 o 
  12   8   1       79.97      120.08     15.42 o 
 -12   9   1       14.73        0.94      6.98 o 
 -11   9   1        0.99       -5.11      5.72 o 
 -10   9   1        0.14       -3.30      5.74 o 
  -9   9   1       24.70       13.51      5.94 o 
  -8   9   1       79.21       66.34      8.50 o 
  -7   9   1      466.50      408.26     14.22 o 
  -6   9   1        0.29        9.85      5.74 o 
  -5   9   1       37.51       30.14      5.59 o 
  -4   9   1       50.71       50.12      5.08 o 
  -3   9   1      530.87      532.87     12.43 o 
  -2   9   1      288.87      286.94      8.28 o 
  -1   9   1      382.47      360.33      9.52 o 
   0   9   1       90.14       87.10      5.31 o 
   1   9   1       49.70       53.04      4.36 o 
   2   9   1        4.07       -2.27      2.57 o 
   3   9   1       66.49       71.13      5.44 o 
   4   9   1       66.00      109.74      9.59 o 
   5   9   1      510.01      488.16     13.61 o 
   6   9   1        3.23       29.32     13.50 o 
   7   9   1       76.99       75.37      8.50 o 
   8   9   1        1.52       -3.84      4.32 o 
   9   9   1      354.71      349.73     22.27 o 
  10   9   1       18.46       11.71      8.60 o 
  11   9   1        0.02       -6.51      6.51 o 
  12   9   1       24.76        4.69      8.88 o 
 -12  10   1       17.01       28.37      8.51 o 
 -11  10   1       28.47       25.92      7.56 o 
 -10  10   1        1.40       14.49      6.86 o 
  -9  10   1      488.97      536.71     20.68 o 
  -8  10   1       15.75       11.68      5.95 o 
  -7  10   1       63.97       78.71      8.05 o 
  -6  10   1      109.83      133.22      8.72 o 
  -5  10   1      297.64      237.74     19.81 o 
  -4  10   1       69.57       76.74      8.40 o 
  -3  10   1       81.48       77.62      7.70 o 
  -2  10   1      287.78      282.25      9.77 o 
  -1  10   1      121.75      131.24      9.17 o 
   0  10   1        0.26        8.19      2.92 o 
   1  10   1      137.71      141.27      6.89 o 
   2  10   1      108.47      147.08     11.93 o 
   3  10   1      121.14      118.71      7.24 o 
   4  10   1      253.28      238.15      9.51 o 
   5  10   1      216.65      219.63     11.14 o 
   6  10   1       56.27       69.01      8.04 o 
   7  10   1       12.87        3.19      5.31 o 
   8  10   1       23.50       17.89      6.29 o 
   9  10   1       25.46       20.23      8.24 o 
  10  10   1       25.81       15.93      7.89 o 
  11  10   1        6.60       11.23      8.17 o 
 -11  11   1        0.08       -0.41      8.35 o 
 -10  11   1        2.35       -0.55      6.77 o 
  -9  11   1      160.25      157.12     13.26 o 
  -8  11   1        3.66        1.43      5.62 o 
  -7  11   1        3.04        4.22      4.33 o 
  -6  11   1        2.09        5.48      4.57 o 
  -5  11   1      872.55      830.84     21.76 o 
  -4  11   1       16.49       17.22      6.57 o 
  -3  11   1      157.49      161.13      9.15 o 
  -2  11   1        1.98        1.27      5.06 o 
  -1  11   1       25.12       46.00      7.47 o 
   0  11   1        0.01       -0.35      4.14 o 
   1  11   1       12.69       16.26      4.37 o 
   2  11   1      101.68      112.13      8.15 o 
   3  11   1      137.09      128.81      8.99 o 
   4  11   1       36.17       34.34      6.07 o 
   5  11   1        0.11        6.06      4.58 o 
   6  11   1       92.35       95.26      9.51 o 
   7  11   1        2.70        4.59      5.93 o 
   8  11   1       25.82       30.03      7.77 o 
   9  11   1       95.95       97.39     13.23 o 
  10  11   1        9.75        9.57      7.88 o 
  11  11   1       19.06       15.87      8.51 o 
 -11  12   1        5.14       -2.18      7.79 o 
 -10  12   1       47.07       32.68      9.39 o 
  -9  12   1        2.62       -1.24      6.10 o 
  -8  12   1      265.05      269.50     16.53 o 
  -7  12   1       11.02       11.05      5.82 o 
  -6  12   1        4.32        8.01      5.37 o 
  -5  12   1       82.31       86.81      9.37 o 
  -4  12   1        5.67       -5.03      5.18 o 
  -3  12   1       86.76      106.71     10.89 o 
  -2  12   1       21.83       29.20     11.97 o 
  -1  12   1       39.78       26.16      8.51 o 
   0  12   1       46.09       63.49     13.37 o 
   1  12   1        2.95       -4.41      5.52 o 
   2  12   1        0.36        3.93      4.81 o 
   3  12   1       76.11       79.42     12.45 o 
   4  12   1      125.57      143.24     11.28 o 
   5  12   1       70.77       69.83      8.50 o 
   6  12   1        8.81       11.34      4.56 o 
   7  12   1       22.03       10.99      6.39 o 
   8  12   1        8.74        8.24      6.36 o 
   9  12   1        5.40        0.38      6.88 o 
  10  12   1        0.35       -0.51      7.27 o 
 -10  13   1        1.71       -3.65      7.30 o 
  -9  13   1       30.78       25.09      8.98 o 
  -8  13   1       21.29       39.70     13.47 o 
  -7  13   1      119.89      111.55     10.93 o 
  -6  13   1      135.78      153.11     12.44 o 
  -5  13   1      136.60      151.22     12.32 o 
  -4  13   1        1.46        1.08      5.00 o 
  -3  13   1      304.49      330.17     17.13 o 
  -2  13   1        2.47       10.81      6.60 o 
  -1  13   1      180.70      202.30     17.00 o 
   0  13   1      111.05      112.61     12.41 o 
   1  13   1        1.89       11.55      8.89 o 
   2  13   1      100.53      100.23     13.15 o 
   3  13   1       47.74       55.42      9.57 o 
   4  13   1        2.03        2.47      6.35 o 
   5  13   1       38.49       46.86      8.87 o 
   6  13   1      418.55      471.72     25.55 o 
   7  13   1      141.53      148.10     13.22 o 
   8  13   1      132.77      182.70     15.02 o 
   9  13   1       42.15       28.13      9.66 o 
  -9  14   1       41.39       31.17     10.03 o 
  -8  14   1        0.56        3.88      7.23 o 
  -7  14   1       10.00        6.88      7.57 o 
  -6  14   1        0.95        8.60      6.97 o 
  -5  14   1       18.14       22.70      8.44 o 
  -4  14   1       14.62       22.31      7.58 o 
  -3  14   1       96.98       98.50     11.97 o 
  -2  14   1        0.06       -3.60      6.38 o 
  -1  14   1        3.16       -1.52      6.49 o 
   0  14   1       24.25       40.63      9.85 o 
   1  14   1       83.34       84.34      9.82 o 
   2  14   1       86.41       97.02     10.46 o 
   3  14   1       86.80       92.14     10.01 o 
   4  14   1       13.46       15.03      7.10 o 
   5  14   1       41.44       38.59      8.67 o 
   6  14   1       17.48       12.52     10.39 o 
   7  14   1       25.71       28.17     10.46 o 
   8  14   1      304.44      308.34     24.68 o 
   9  14   1       15.77        5.93     15.73 o 
  -8  15   1       23.13        5.59      9.51 o 
  -7  15   1      139.79      152.10     17.96 o 
  -6  15   1      211.28      224.97     17.69 o 
  -5  15   1       27.46       29.04      8.77 o 
  -4  15   1       10.28       15.55      7.88 o 
  -3  15   1        0.61        1.52      7.23 o 
  -2  15   1       42.46       26.56      8.76 o 
  -1  15   1      103.82      119.26     13.38 o 
   0  15   1        0.51       -1.48      7.12 o 
   1  15   1       46.93       51.66     10.30 o 
   2  15   1      120.51      134.32     12.55 o 
   3  15   1       10.37       15.91      8.12 o 
   4  15   1       29.53       29.02     11.12 o 
   5  15   1       16.04       27.75      8.29 o 
   6  15   1        6.04        3.73      8.86 o 
   7  15   1       29.11       31.06     13.51 o 
   8  15   1        3.81       12.72     10.34 o 
  -7  16   1       80.33       88.50     15.16 o 
  -6  16   1       46.31       47.32     10.51 o 
  -5  16   1       13.05       15.84      8.46 o 
  -4  16   1       23.73       27.36      8.59 o 
  -3  16   1        3.27        9.08      7.94 o 
  -2  16   1       11.86       16.79      9.84 o 
  -1  16   1        5.95        0.26     12.96 o 
   0  16   1      170.25      172.25     16.27 o 
   1  16   1        0.99       -5.32      7.36 o 
   2  16   1        4.96       12.15     11.27 o 
   3  16   1        6.51       10.69      8.15 o 
   4  16   1       18.50       21.48      8.52 o 
   5  16   1      120.05      154.09     15.46 o 
   6  16   1        0.82        4.41      9.68 o 
  -6  17   1        1.39       20.31     10.15 o 
  -5  17   1       50.68       55.07     11.06 o 
  -4  17   1        1.67       12.87      8.89 o 
  -3  17   1      104.47      143.76     17.95 o 
  -2  17   1        4.71        4.20      9.01 o 
  -1  17   1       12.80        7.38      9.77 o 
   0  17   1       94.41      118.84     21.84 o 
   1  17   1       73.46      100.48     28.44 o 
   2  17   1        0.39        4.91     10.09 o 
   3  17   1        4.80       11.54     13.02 o 
   4  17   1        8.37       23.63     10.61 o 
   5  17   1      165.82      209.06     18.30 o 
  -3  18   1        2.35        7.21      9.81 o 
  -2  18   1      101.31      117.20     17.22 o 
  -1  18   1       22.83       39.51     12.73 o 
   0  18   1      118.48      127.01     25.53 o 
   1  18   1        3.03       24.70     15.45 o 
   2  18   1        2.80       20.71     15.54 o 
   3  18   1        1.11       12.30      9.54 o 
 -14   0   2       74.45       74.83     25.61 o 
 -13   0   2       45.91       42.26     19.65 o 
 -12   0   2       85.91       90.79     25.95 o 
 -11   0   2       95.50      116.65     26.76 o 
 -10   0   2      934.21     1060.63     48.00 o 
  -9   0   2       47.73       48.60     10.11 o 
  -8   0   2      239.65      253.60     17.97 o 
  -7   0   2        0.58       -3.33      3.33 o 
  -6   0   2        9.18        7.11      4.08 o 
  -5   0   2     1426.49     1474.29     50.66 o 
  -4   0   2     1296.51     1432.08     47.68 o 
  -3   0   2      216.01      226.46     10.91 o 
  -1   0   2     1053.58      946.54     27.80 o 
   1   0   2        7.78       22.06      4.52 o 
   2   0   2     1292.18     1281.61     61.31 o 
   3   0   2     1618.95     1583.95     76.78 o 
   4   0   2     2601.48     2541.52    119.25 o 
   5   0   2      347.25      353.23     27.87 o 
   6   0   2       79.80       98.24     18.46 o 
   7   0   2       98.28      169.53     25.85 o 
   8   0   2      600.88      643.14     48.68 o 
   9   0   2      710.29      535.76     46.04 o 
  10   0   2       10.72        9.62     11.99 o 
  11   0   2       11.06       17.32     15.32 o 
  12   0   2        4.93        8.05     13.40 o 
  13   0   2        1.91        6.70     14.92 o 
 -14   1   2       30.86       39.49     14.45 o 
 -13   1   2        5.32       11.37     10.09 o 
 -12   1   2       33.40       28.07      9.18 o 
 -11   1   2        3.91       12.57      6.56 o 
 -10   1   2      345.81      357.89     29.96 o 
  -9   1   2       38.81       35.22      6.13 o 
  -8   1   2        3.64        7.49      3.10 o 
  -7   1   2       82.93      112.99      7.54 o 
  -6   1   2        1.00        1.94      2.22 o 
  -5   1   2      249.64      263.26     10.22 o 
  -4   1   2     3387.14     3561.62     89.02 o 
  -3   1   2        5.22        8.03      1.88 o 
  -2   1   2     5661.04     5499.15    110.74 o 
  -1   1   2     2055.51     1959.94     39.30 o 
   0   1   2    11018.73    11822.36    254.69 o 
   1   1   2    25804.81    31734.79    551.53 o 
   2   1   2     7901.32     7692.10    154.84 o 
   3   1   2      678.48      716.56     17.89 o 
   4   1   2       98.86      118.31      7.92 o 
   5   1   2      662.09      754.57     24.78 o 
   6   1   2      338.66      342.45     11.92 o 
   7   1   2      416.54      399.78     19.52 o 
   8   1   2        6.79        1.72      5.42 o 
   9   1   2       35.41       22.58      9.45 o 
  10   1   2        5.09       -1.66      6.96 o 
  11   1   2        9.01       10.73      9.25 o 
  12   1   2        3.98        3.21      8.99 o 
  13   1   2       38.38       34.49     13.76 o 
 -14   2   2        0.07       13.36     11.47 o 
 -13   2   2        2.13       13.30      8.46 o 
 -12   2   2        0.01       -1.50      6.13 o 
 -11   2   2        9.99        9.65      6.38 o 
 -10   2   2      302.20      290.06     18.77 o 
  -9   2   2        2.33       -3.84      3.84 o 
  -8   2   2      543.40      587.36     17.07 o 
  -7   2   2      134.13      159.37      8.29 o 
  -6   2   2      994.54     1038.04     23.87 o 
  -5   2   2      100.97      135.07      6.14 o 
  -4   2   2     1432.88     1590.32     28.80 o 
  -3   2   2     1101.06     1072.75     18.74 o 
  -2   2   2     1850.01     1617.08     28.25 o 
  -1   2   2     5846.65     5342.29     85.73 o 
   0   2   2      548.80      506.79     11.06 o 
   1   2   2     2841.48     2549.40     42.59 o 
   2   2   2      668.16      694.34     13.44 o 
   3   2   2      197.88      198.73      6.06 o 
   4   2   2     1109.96     1145.43     27.82 o 
   5   2   2       88.74       95.17      6.71 o 
   6   2   2        0.01        4.85      2.95 o 
   7   2   2       35.52       35.50     11.54 o 
   8   2   2       46.66       15.61     10.63 o 
   9   2   2       88.48      100.23     14.11 o 
  10   2   2       33.81       15.39      9.21 o 
  11   2   2        1.84        3.24      8.44 o 
  12   2   2        2.49        9.86     10.37 o 
  13   2   2       67.70       52.51     16.49 o 
 -14   3   2       12.82       22.30      9.69 o 
 -13   3   2        4.22        5.07      7.59 o 
 -12   3   2        6.44       12.39     10.19 o 
 -11   3   2       47.77       21.25      8.04 o 
 -10   3   2       38.42       32.89      8.74 o 
  -9   3   2      574.43      581.11     21.10 o 
  -8   3   2       44.22       57.25      7.08 o 
  -7   3   2       16.23       20.54      3.89 o 
  -6   3   2     2944.35     3238.07     63.52 o 
  -5   3   2        0.18        1.99      1.95 o 
  -4   3   2       39.19       67.58      3.40 o 
  -3   3   2      263.30      271.59      6.82 o 
  -2   3   2     1128.64      932.37     17.62 o 
  -1   3   2    22305.26    25548.43    402.47 o 
   0   3   2     9697.26     9475.31    151.05 o 
   1   3   2     2420.51     2286.91     36.16 o 
   2   3   2       20.98       22.38      3.88 o 
   3   3   2      937.30      891.85     17.46 o 
   4   3   2      525.92      603.94     13.17 o 
   5   3   2       79.78       87.37      5.01 o 
   6   3   2      687.34      697.80     31.80 o 
   7   3   2       40.12       34.06      8.20 o 
   8   3   2      462.29      447.51     22.31 o 
   9   3   2      665.66      656.88     30.08 o 
  10   3   2       69.45       47.70     10.66 o 
  11   3   2        0.18        0.02      8.32 o 
  12   3   2        0.53       -6.03      7.58 o 
  13   3   2        9.89       25.06      8.98 o 
 -14   4   2       12.58        6.01      7.35 o 
 -13   4   2       14.60        3.26      7.81 o 
 -12   4   2      181.84      188.38     13.60 o 
 -11   4   2       21.30       29.25     11.70 o 
 -10   4   2      777.64      750.81     32.67 o 
  -9   4   2      268.17      279.88     14.43 o 
  -8   4   2       29.34       48.55     12.30 o 
  -7   4   2       20.51       23.49      3.96 o 
  -6   4   2       19.96       21.09      2.72 o 
  -5   4   2      582.61      574.18     12.38 o 
  -4   4   2       39.02       37.94      3.23 o 
  -3   4   2       86.83       66.18      3.87 o 
  -2   4   2        9.44        5.93      1.88 o 
  -1   4   2      372.69      305.62      7.24 o 
   0   4   2     2886.13     2647.25     41.72 o 
   1   4   2      216.19      219.90      6.04 o 
   2   4   2      244.18      245.21      7.46 o 
   3   4   2       71.51       83.68      5.88 o 
   4   4   2      772.35      819.67     17.27 o 
   5   4   2       15.80       24.57      4.05 o 
   6   4   2       36.38       37.88      4.88 o 
   7   4   2        7.89        6.00      3.84 o 
   8   4   2        4.60        8.02      4.20 o 
   9   4   2        6.88        3.29      4.00 o 
  10   4   2        0.46        3.00      6.34 o 
  11   4   2       44.08       45.93     12.93 o 
  12   4   2       28.59       35.96      9.00 o 
  13   4   2        0.04       -7.98      8.52 o 
 -14   5   2       13.32       16.53     12.24 o 
 -13   5   2       55.98       49.34      9.60 o 
 -12   5   2        3.43        3.50      5.48 o 
 -11   5   2        4.08       22.09      6.17 o 
 -10   5   2      154.08      192.61     12.57 o 
  -9   5   2        9.10        9.53      3.99 o 
  -8   5   2      847.43      865.86     22.73 o 
  -7   5   2        4.57        8.19      5.12 o 
  -6   5   2       58.45       54.82      4.64 o 
  -5   5   2      193.16      187.83      7.38 o 
  -4   5   2      982.49      943.44     18.25 o 
  -3   5   2     1093.26      995.30     17.29 o 
  -2   5   2     1093.39     1036.05     18.77 o 
  -1   5   2       57.08       52.21      3.87 o 
   0   5   2     1648.92     1540.20     26.13 o 
   1   5   2       51.62       46.90      3.36 o 
   2   5   2      623.19      621.81     12.95 o 
   3   5   2      473.10      476.88     10.99 o 
   4   5   2     1609.20     1648.23     31.20 o 
   5   5   2      228.80      226.65      7.89 o 
   6   5   2       17.29       24.95      9.12 o 
   7   5   2       94.95      110.20      8.46 o 
   8   5   2        4.72        6.45      6.03 o 
   9   5   2        0.15        3.44      5.60 o 
  10   5   2       12.20       27.07     10.28 o 
  11   5   2        0.01        7.63      8.02 o 
  12   5   2       26.41       58.39     14.20 o 
 -14   6   2       21.65       87.84     54.22 o 
 -13   6   2        0.10       -2.80      6.35 o 
 -12   6   2       17.51        6.06      5.96 o 
 -11   6   2        0.19       10.03      5.28 o 
 -10   6   2        8.25       12.44      5.60 o 
  -9   6   2        0.00        1.89      3.67 o 
  -8   6   2      862.75      936.59     22.05 o 
  -7   6   2      190.56      178.57      9.31 o 
  -6   6   2        0.00        1.06      3.71 o 
  -5   6   2     1953.16     2000.71     35.14 o 
  -4   6   2      214.59      222.17      6.71 o 
  -3   6   2      448.97      479.06     11.28 o 
  -2   6   2     1470.07     1480.30     25.96 o 
  -1   6   2      182.31      166.07      7.35 o 
   0   6   2      371.39      410.62      9.70 o 
   1   6   2      639.04      550.34     11.10 o 
   2   6   2      843.06      837.14     16.73 o 
   3   6   2      675.80      741.36     15.51 o 
   4   6   2      719.59      703.33     18.58 o 
   5   6   2       10.61       21.16      8.01 o 
   6   6   2      575.26      610.34     18.92 o 
   7   6   2      290.53      317.68     19.30 o 
   8   6   2      419.95      450.00     19.37 o 
   9   6   2      313.22      306.78     16.99 o 
  10   6   2        9.47       19.85      8.32 o 
  11   6   2       15.08        7.80      8.19 o 
  12   6   2       10.11       17.24      6.96 o 
 -13   7   2       24.82        7.69      8.86 o 
 -12   7   2        0.65        2.55      7.44 o 
 -11   7   2       22.36       21.83      7.46 o 
 -10   7   2       48.19       49.35      6.76 o 
  -9   7   2       64.52       59.22      8.38 o 
  -8   7   2      353.00      364.35     14.28 o 
  -7   7   2      230.04      253.69      9.56 o 
  -6   7   2      172.69      204.51     11.77 o 
  -5   7   2        5.99        8.67      2.52 o 
  -4   7   2      579.24      628.22     12.25 o 
  -3   7   2      332.77      371.63      9.92 o 
  -2   7   2       72.76       66.92      5.77 o 
  -1   7   2       21.96       27.61      4.95 o 
   0   7   2      152.34      165.21      5.78 o 
   1   7   2     1358.45     1413.35     22.62 o 
   2   7   2       39.02       52.08      4.25 o 
   3   7   2       39.90       29.79      3.42 o 
   4   7   2       68.24       75.79      5.65 o 
   5   7   2      102.52      102.55      6.96 o 
   6   7   2      275.77      265.46     17.62 o 
   7   7   2        4.36        6.69      4.16 o 
   8   7   2       13.89        6.67      5.26 o 
   9   7   2       99.31      119.27     12.54 o 
  10   7   2        7.52        6.32      6.04 o 
  11   7   2        0.06       19.82     11.38 o 
  12   7   2        0.94       13.47      6.93 o 
 -13   8   2       26.48       54.13     10.00 o 
 -12   8   2        8.43        5.04      5.59 o 
 -11   8   2        2.05       -0.54      5.51 o 
 -10   8   2       41.63       58.21     12.48 o 
  -9   8   2       93.21       79.74      9.03 o 
  -8   8   2       11.30        2.14      3.71 o 
  -7   8   2      172.72      167.09      9.89 o 
  -6   8   2      916.18      968.95     21.04 o 
  -5   8   2      346.06      332.47     19.81 o 
  -4   8   2     1070.37     1046.63     21.65 o 
  -3   8   2       29.28       38.72      3.75 o 
  -2   8   2      533.52      535.11     12.87 o 
  -1   8   2      742.63      692.48     13.92 o 
   0   8   2      461.58      476.23     11.02 o 
   1   8   2       20.65       24.18      3.24 o 
   2   8   2      910.77      923.90     16.95 o 
   3   8   2       30.14       16.69      2.91 o 
   4   8   2        8.88       30.08     19.25 o 
   5   8   2      109.02      121.83      8.31 o 
   6   8   2       18.18       26.47      7.82 o 
   7   8   2       47.21       58.74     12.89 o 
   8   8   2       60.24       71.23      9.47 o 
   9   8   2        7.63       12.15      6.29 o 
  10   8   2        0.15        2.32      6.11 o 
  11   8   2       10.46        8.84      7.11 o 
  12   8   2        2.02       28.82     14.97 o 
 -12   9   2       67.28       74.68     11.74 o 
 -11   9   2        8.29       14.42      6.86 o 
 -10   9   2        0.02        7.10      7.85 o 
  -9   9   2        0.52        2.88      4.62 o 
  -8   9   2       91.86       81.28      8.03 o 
  -7   9   2       18.11       14.03      4.99 o 
  -6   9   2      341.16      381.55     20.94 o 
  -5   9   2      133.25      123.56      8.21 o 
  -4   9   2      127.89      124.47     12.23 o 
  -3   9   2      464.69      511.42     13.37 o 
  -2   9   2      184.56      211.32      8.12 o 
  -1   9   2        0.34        0.74      2.45 o 
   0   9   2      213.42      222.46      7.36 o 
   1   9   2       27.57       36.94      4.24 o 
   2   9   2      295.76      307.88      8.80 o 
   3   9   2      503.29      545.78     13.06 o 
   4   9   2      227.62      207.20      8.82 o 
   5   9   2        1.51        2.95      3.13 o 
   6   9   2       52.57       54.47      7.81 o 
   7   9   2      244.95      239.69     13.03 o 
   8   9   2        0.97        2.36      5.24 o 
   9   9   2       11.44       17.08      6.67 o 
  10   9   2       55.46       74.70     13.22 o 
  11   9   2        8.01        0.32      8.04 o 
 -12  10   2       11.64       15.50     12.53 o 
 -11  10   2        2.57       -4.87      6.17 o 
 -10  10   2        7.92        4.30      7.22 o 
  -9  10   2       34.36       25.61      6.61 o 
  -8  10   2       72.22       68.48      7.71 o 
  -7  10   2       20.25       17.76      4.97 o 
  -6  10   2       68.05       60.13      8.00 o 
  -5  10   2        2.87       10.33      5.15 o 
  -4  10   2        3.76        4.74      2.89 o 
  -3  10   2        3.06        0.19      3.50 o 
  -2  10   2       83.76       84.74      7.11 o 
  -1  10   2        0.84        4.53      3.45 o 
   0  10   2        7.44       10.08      4.10 o 
   1  10   2      259.57      251.51      8.64 o 
   2  10   2      315.65      342.48     10.27 o 
   3  10   2       75.21       85.75      7.13 o 
   4  10   2      210.04      188.53     12.23 o 
   5  10   2      199.86      195.34      9.53 o 
   6  10   2        0.26        0.75      4.63 o 
   7  10   2      372.02      365.14     28.83 o 
   8  10   2      271.41      270.05     20.90 o 
   9  10   2        1.71        5.51      7.64 o 
  10  10   2       22.15       28.66      9.93 o 
  11  10   2        1.27       -0.83      7.21 o 
 -12  11   2       40.54       25.28     23.87 o 
 -11  11   2      107.65      120.87     14.34 o 
 -10  11   2       29.49       27.39      7.42 o 
  -9  11   2      253.62      262.26     16.03 o 
  -8  11   2        0.72        0.83      4.45 o 
  -7  11   2      152.02      156.74     11.04 o 
  -6  11   2        0.04       -2.00      4.43 o 
  -5  11   2        1.68        6.73      4.63 o 
  -4  11   2     1465.66     1626.66     46.79 o 
  -3  11   2      311.10      285.64     12.96 o 
  -2  11   2       34.87       25.78      5.66 o 
  -1  11   2       78.14       77.52      7.81 o 
   0  11   2      305.71      313.07     10.82 o 
   1  11   2       12.40        8.96      4.43 o 
   2  11   2      325.66      327.06     12.04 o 
   3  11   2      102.82       87.47      6.87 o 
   4  11   2      130.90      121.43      9.33 o 
   5  11   2        9.60       18.49      5.87 o 
   6  11   2      299.43      279.94     14.23 o 
   7  11   2        2.75        2.10      5.39 o 
   8  11   2       42.72       44.95     10.41 o 
   9  11   2        1.93       -2.16      7.73 o 
  10  11   2        0.07        4.84      7.86 o 
 -11  12   2        0.09       -6.75      6.75 o 
 -10  12   2        5.33        0.31      6.23 o 
  -9  12   2      108.15      114.32     11.82 o 
  -8  12   2      217.83      214.98     16.85 o 
  -7  12   2      109.37      116.36     10.86 o 
  -6  12   2       21.37       11.88      5.76 o 
  -5  12   2      242.13      255.70     13.94 o 
  -4  12   2       34.89       26.54      6.29 o 
  -3  12   2      183.24      167.75     11.63 o 
  -2  12   2        5.13       -0.72      5.61 o 
  -1  12   2      314.06      325.77     11.67 o 
   0  12   2        8.19        7.07      4.79 o 
   1  12   2      371.14      424.75     19.44 o 
   2  12   2       78.63       77.19     11.54 o 
   3  12   2        1.66        8.80      7.19 o 
   4  12   2        6.43       17.48      6.61 o 
   5  12   2        2.39        5.11      4.88 o 
   6  12   2      356.92      364.53     15.01 o 
   7  12   2        0.68        0.34      5.70 o 
   8  12   2        0.10       -0.25      6.65 o 
   9  12   2        2.51       -1.01      7.14 o 
  10  12   2       56.74       65.73     12.53 o 
 -10  13   2       70.36       63.59     12.00 o 
  -9  13   2        0.16        1.98      6.91 o 
  -8  13   2        1.30        3.62      7.02 o 
  -7  13   2       33.90       28.18      6.88 o 
  -6  13   2       43.13       36.36      7.39 o 
  -5  13   2      144.95      161.15     12.48 o 
  -4  13   2        1.21       -4.38      4.94 o 
  -3  13   2      456.06      467.35     17.96 o 
  -2  13   2      417.99      443.96     16.85 o 
  -1  13   2        0.09       15.26      6.53 o 
   0  13   2      412.30      454.72     16.43 o 
   1  13   2       54.84       70.96      9.13 o 
   2  13   2       51.34       30.97      7.31 o 
   3  13   2      126.14      129.77     12.59 o 
   4  13   2      127.99      113.81     10.84 o 
   5  13   2      122.06      122.63     11.07 o 
   6  13   2       10.54       11.03      9.13 o 
   7  13   2        2.27       -1.28      7.57 o 
   8  13   2       17.40        6.75      7.76 o 
   9  13   2       28.54       17.32      8.82 o 
  -9  14   2        0.87        0.64      7.81 o 
  -8  14   2       10.95       12.46      7.86 o 
  -7  14   2        2.18        1.48      6.06 o 
  -6  14   2       71.39       66.80      9.07 o 
  -5  14   2       66.48       53.34      9.83 o 
  -4  14   2       12.82       16.43      7.21 o 
  -3  14   2       66.32       58.43     10.05 o 
  -2  14   2       71.53       73.57     11.42 o 
  -1  14   2      168.87      195.29     16.02 o 
   0  14   2       91.05      101.67     21.68 o 
   1  14   2        0.07       10.98      6.01 o 
   2  14   2      170.43      183.38     13.62 o 
   3  14   2       28.36       29.95      7.35 o 
   4  14   2       25.52       22.13      7.05 o 
   5  14   2       39.38       45.41      9.23 o 
   6  14   2       31.84       19.92     10.04 o 
   7  14   2        8.66       26.65     10.18 o 
   8  14   2        0.94       11.94     11.41 o 
  -8  15   2        0.15        1.01      9.38 o 
  -7  15   2       27.14       22.36      8.35 o 
  -6  15   2        1.65       13.50      7.84 o 
  -5  15   2        0.01        5.31      8.25 o 
  -4  15   2       93.28      105.11     12.91 o 
  -3  15   2       17.26       16.72      7.62 o 
  -2  15   2       33.48       34.13      9.30 o 
  -1  15   2        0.05        6.17      9.00 o 
   0  15   2       99.66      126.99     18.55 o 
   1  15   2        9.44       14.50      7.66 o 
   2  15   2      132.74      125.31     12.26 o 
   3  15   2        0.18        0.12      6.08 o 
   4  15   2       27.82       32.66      9.05 o 
   5  15   2       46.91       44.31     11.77 o 
   6  15   2       78.07       85.92     14.02 o 
   7  15   2       27.82       19.88     10.58 o 
  -7  16   2      126.66      136.69     14.97 o 
  -6  16   2       18.88       17.09      8.33 o 
  -5  16   2        6.64       10.29      7.66 o 
  -4  16   2        0.03        5.98      7.32 o 
  -3  16   2       36.23       42.19     10.29 o 
  -2  16   2        0.38        6.38     10.81 o 
  -1  16   2        0.74        1.07      8.67 o 
   0  16   2        2.48        7.36     16.58 o 
   1  16   2      113.38      132.87     15.24 o 
   2  16   2      184.09      244.02     18.78 o 
   3  16   2        0.85        2.79      8.26 o 
   4  16   2       54.47       69.23     11.34 o 
   5  16   2       82.45       82.04     14.58 o 
   6  16   2       18.75       17.70     10.27 o 
  -6  17   2        0.02        3.81      8.43 o 
  -5  17   2       20.69       23.78      9.46 o 
  -4  17   2        2.61       12.36      8.41 o 
  -3  17   2       16.66       22.64     10.52 o 
  -2  17   2       69.45      104.65     15.78 o 
  -1  17   2        2.74        7.20     10.61 o 
   0  17   2       22.79       33.76     10.79 o 
   1  17   2        0.39       21.11     10.61 o 
   2  17   2       17.28       35.55     13.46 o 
   3  17   2       16.04       24.65     11.30 o 
   4  17   2        0.20       19.72     15.33 o 
   5  17   2        0.06        7.74     11.19 o 
  -4  18   2        0.96       -2.88     18.59 o 
  -3  18   2        1.20        1.00     16.38 o 
  -2  18   2        2.32       10.81      9.92 o 
  -1  18   2       21.49       18.73     14.94 o 
   0  18   2       86.23      121.05     17.10 o 
   1  18   2        0.23       10.56     13.11 o 
   2  18   2       18.09       54.62     20.01 o 
 -14   1   3        3.00        4.63     10.17 o 
 -13   1   3        1.86        9.84     10.17 o 
 -12   1   3       10.16        8.76      6.66 o 
 -11   1   3       85.71       96.98     13.24 o 
 -10   1   3     1379.99     1451.98     49.29 o 
  -9   1   3       30.47       24.68      4.90 o 
  -8   1   3      770.84      762.67     20.82 o 
  -7   1   3        1.89        1.98      2.69 o 
  -6   1   3       18.65       21.14      3.83 o 
  -5   1   3      225.55      199.23      6.70 o 
  -4   1   3     3464.94     3762.86     72.36 o 
  -3   1   3      752.62      769.33     15.41 o 
  -2   1   3      286.25      221.65      6.39 o 
  -1   1   3     2170.59     1866.55     44.83 o 
   0   1   3     3806.09     3202.78     65.49 o 
   1   1   3      490.93      425.20     10.58 o 
   2   1   3      616.70      633.24     15.98 o 
   3   1   3        3.08       10.22      4.35 o 
   4   1   3      224.10      267.94     15.02 o 
   5   1   3      508.87      487.30     19.91 o 
   6   1   3        4.15       19.18     10.85 o 
   7   1   3      337.40      330.36     22.05 o 
   8   1   3      311.01      284.86     22.40 o 
   9   1   3       16.47       12.23      8.41 o 
  10   1   3       71.78       42.41     12.50 o 
  11   1   3        0.18        4.16      8.98 o 
  12   1   3        6.31        1.20      9.27 o 
  13   1   3       88.34      112.65     22.06 o 
 -14   2   3       36.81       34.18     13.88 o 
 -13   2   3       43.14       34.37     13.09 o 
 -12   2   3       18.50       24.06      9.34 o 
 -11   2   3        6.42       10.31      7.00 o 
 -10   2   3      646.06      717.70     24.64 o 
  -9   2   3        1.21        4.04      3.81 o 
  -8   2   3       77.64       80.96      7.14 o 
  -7   2   3       15.66       25.27      3.76 o 
  -6   2   3       10.79        7.35      2.82 o 
  -5   2   3      199.39      210.93      6.76 o 
  -4   2   3       62.57       80.11      4.14 o 
  -3   2   3        3.24        1.70      1.26 o 
  -2   2   3    18639.61    20722.89    357.50 o 
  -1   2   3     5937.30     5700.72     92.05 o 
   0   2   3     3865.11     3420.96     56.17 o 
   1   2   3    15953.53    16618.20    264.78 o 
   2   2   3        8.28       17.68      2.48 o 
   3   2   3       71.17       68.79     11.04 o 
   4   2   3      694.72      683.07     18.53 o 
   5   2   3      599.48      655.43     18.52 o 
   6   2   3        3.28        6.74      3.85 o 
   7   2   3       52.40       56.24      9.91 o 
   8   2   3       91.88       92.12     11.94 o 
   9   2   3      255.57      197.10     22.90 o 
  10   2   3      157.16      139.29     20.84 o 
  11   2   3        4.44        0.66      8.35 o 
  12   2   3       20.88       27.40     12.07 o 
  13   2   3        8.54       30.30     14.04 o 
 -14   3   3       47.11       49.39     12.57 o 
 -13   3   3        4.79        3.62      6.95 o 
 -12   3   3       55.49       34.63      9.95 o 
 -11   3   3       33.94       32.54      9.06 o 
 -10   3   3       13.59       23.26      6.64 o 
  -9   3   3      392.10      402.89     16.64 o 
  -8   3   3      256.65      268.26     13.77 o 
  -7   3   3      349.07      367.58     12.34 o 
  -6   3   3      425.88      473.68     13.67 o 
  -5   3   3     1066.07     1196.57     24.01 o 
  -4   3   3        6.13        9.36      1.62 o 
  -3   3   3      289.90      295.08      8.09 o 
  -2   3   3       82.87       98.16      4.42 o 
  -1   3   3     7561.12     7533.80    121.33 o 
   0   3   3     5784.15     5549.94     90.10 o 
   1   3   3     3088.25     2892.24     45.38 o 
   2   3   3      298.02      269.52      7.30 o 
   3   3   3      370.10      401.26      9.62 o 
   4   3   3      778.49      830.26     21.38 o 
   5   3   3      123.49      126.13      8.39 o 
   6   3   3      526.19      566.26     17.91 o 
   8   3   3       42.35       39.54      8.41 o 
   9   3   3        4.46       -0.49      5.45 o 
  10   3   3       53.48       56.31     14.24 o 
  11   3   3       17.44        9.14      9.62 o 
  12   3   3       11.73       10.94      8.00 o 
 -14   4   3       16.15        7.17      8.00 o 
 -13   4   3        0.39       18.46     14.36 o 
 -12   4   3      150.05      152.62     17.74 o 
 -11   4   3      295.36      294.92     20.27 o 
 -10   4   3      456.80      471.16     19.59 o 
  -9   4   3      111.82      101.94     10.19 o 
  -8   4   3       23.15       29.35      5.80 o 
  -7   4   3       19.60       19.40      2.74 o 
  -6   4   3      379.65      370.08      8.97 o 
  -5   4   3      668.78      691.10     13.42 o 
  -4   4   3     1474.42     1438.36     23.61 o 
  -3   4   3      869.15      860.83     17.49 o 
  -2   4   3      256.88      239.48      7.20 o 
  -1   4   3     1135.14     1043.27     18.44 o 
   0   4   3    12265.96    12322.20    298.79 o 
   1   4   3       51.82       58.93      3.50 o 
   2   4   3     1916.48     1880.81     33.69 o 
   3   4   3      108.33      124.33      7.13 o 
   4   4   3     1526.11     1486.11     28.22 o 
   5   4   3        9.49       11.85      3.09 o 
   6   4   3      230.99      250.78     16.39 o 
   7   4   3      151.74      168.35     20.59 o 
   8   4   3       14.83       16.91      5.70 o 
   9   4   3      325.59      274.23     15.54 o 
  10   4   3       13.77       16.26      6.53 o 
  11   4   3       63.46       52.57     11.10 o 
  12   4   3        9.16        2.00      7.39 o 
 -14   5   3        0.73       16.49      9.58 o 
 -13   5   3        4.45        3.86      7.50 o 
 -12   5   3       11.74       19.96      9.17 o 
 -11   5   3       79.22       85.75      9.38 o 
 -10   5   3      444.93      458.45     15.97 o 
  -9   5   3      304.78      341.39     12.71 o 
  -8   5   3        3.14        4.73      4.03 o 
  -7   5   3     1998.19     2163.95     38.47 o 
  -6   5   3        4.41        6.04      2.42 o 
  -5   5   3      703.79      797.74     16.77 o 
  -4   5   3       24.17       28.31      3.07 o 
  -3   5   3     1868.53     1838.17     37.25 o 
  -2   5   3      729.26      713.49     14.02 o 
  -1   5   3       89.44       81.58      4.22 o 
   0   5   3       65.22       85.76      6.42 o 
   1   5   3      445.75      395.71      9.43 o 
   2   5   3     2003.80     1994.39     33.60 o 
   3   5   3       82.20       73.71      6.80 o 
   4   5   3      303.88      327.65      9.58 o 
   5   5   3       16.11        4.63      2.37 o 
   6   5   3        4.17       24.69      9.54 o 
   7   5   3      749.53      764.33     28.30 o 
   8   5   3       22.68       31.30      6.98 o 
   9   5   3        2.97        9.63      6.04 o 
  10   5   3        4.87        3.90      5.73 o 
  11   5   3        0.02       -1.08      5.79 o 
  12   5   3        4.14        1.27      8.42 o 
 -14   6   3        0.22       -3.31      8.18 o 
 -13   6   3        0.31       21.46     11.19 o 
 -12   6   3       12.43        5.21      7.97 o 
 -11   6   3       34.22       27.31      6.16 o 
 -10   6   3      244.18      244.98     11.74 o 
  -9   6   3        0.75       11.30      5.70 o 
  -8   6   3      193.07      217.58      8.71 o 
  -7   6   3       24.25       42.29      8.23 o 
  -6   6   3      169.84      181.72      8.42 o 
  -5   6   3        0.96       -1.45      2.02 o 
  -4   6   3       27.36       18.97      3.22 o 
  -3   6   3     1229.42     1251.93     22.78 o 
  -2   6   3      369.44      369.67      9.85 o 
  -1   6   3     2613.12     2355.11     38.98 o 
   0   6   3      958.53      964.42     16.06 o 
   1   6   3     1016.25      980.07     17.55 o 
   2   6   3      742.09      737.13     15.36 o 
   3   6   3        7.72       11.81      2.70 o 
   4   6   3      766.04      780.73     17.88 o 
   5   6   3       46.89       43.34      5.29 o 
   6   6   3      830.34      780.44     21.77 o 
   7   6   3      790.67      778.84     37.52 o 
   8   6   3       12.17        8.42      5.52 o 
   9   6   3       22.29       28.39      7.27 o 
  10   6   3       46.72       36.72      8.79 o 
  11   6   3       26.96       22.77      7.99 o 
  12   6   3       18.07        8.84      8.67 o 
 -13   7   3       45.96       74.58     16.38 o 
 -12   7   3        8.80        2.03      6.61 o 
 -11   7   3       26.77       40.40     13.97 o 
 -10   7   3      385.30      403.51     16.39 o 
  -9   7   3       82.54       80.06      7.25 o 
  -8   7   3       37.78       34.72      5.84 o 
  -7   7   3       57.71       55.96      5.10 o 
  -6   7   3        0.39        5.25      2.28 o 
  -5   7   3      488.70      494.15     11.22 o 
  -4   7   3      614.33      649.27     15.98 o 
  -3   7   3       57.21       66.18      6.29 o 
  -2   7   3        7.35       12.38      2.34 o 
  -1   7   3       45.69       43.17      4.62 o 
   0   7   3     1230.53     1230.15     20.05 o 
   1   7   3     1286.06     1305.61     22.62 o 
   2   7   3      228.41      223.73      8.56 o 
   3   7   3       33.06       31.39      3.75 o 
   4   7   3       52.52       71.69      6.23 o 
   5   7   3       54.26       70.62      5.83 o 
   6   7   3      313.46      301.10     13.49 o 
   7   7   3      105.87       92.62      9.98 o 
   8   7   3      233.83      236.22     15.55 o 
   9   7   3        0.11       14.30      6.44 o 
  10   7   3       54.34       56.55     10.06 o 
  11   7   3       83.14       79.54     11.89 o 
  12   7   3        2.78        4.41      7.27 o 
 -13   8   3        0.00        8.24      7.20 o 
 -12   8   3       80.01       87.77     12.26 o 
 -11   8   3        5.84        4.60      6.49 o 
 -10   8   3       33.38       13.63      7.22 o 
  -9   8   3        0.34        0.44      3.63 o 
  -8   8   3        0.11        2.82      3.58 o 
  -7   8   3       84.88       75.96      6.76 o 
  -6   8   3        3.39        2.36      3.41 o 
  -5   8   3      444.58      496.40     14.28 o 
  -4   8   3        0.80        3.69      3.76 o 
  -3   8   3      173.24      177.49      9.01 o 
  -2   8   3      326.84      377.68     11.18 o 
  -1   8   3      296.58      311.07      9.98 o 
   0   8   3      170.79      193.59      6.58 o 
   1   8   3      143.04      142.65      6.40 o 
   2   8   3       28.09       16.58      2.88 o 
   3   8   3        1.26        1.00      2.23 o 
   4   8   3      588.10      648.90     16.75 o 
   5   8   3      490.60      521.45     16.16 o 
   6   8   3      835.83      900.87     24.95 o 
   7   8   3        9.01       15.75      6.05 o 
   8   8   3      172.59      192.05     18.41 o 
   9   8   3        6.90        4.96      5.72 o 
  10   8   3        0.67        5.12      6.44 o 
  11   8   3        0.50       -0.21      6.55 o 
 -13   9   3       51.04       52.39     18.00 o 
 -12   9   3        2.38        8.47      6.78 o 
 -11   9   3        1.38       -5.88      5.88 o 
 -10   9   3      174.56      204.26     13.71 o 
  -9   9   3      740.49      760.77     24.35 o 
  -8   9   3        0.84        6.17      4.09 o 
  -7   9   3      181.33      180.27     11.28 o 
  -6   9   3      412.35      420.64     15.16 o 
  -5   9   3      181.19      175.18     11.29 o 
  -4   9   3     1489.40     1483.11     31.47 o 
  -3   9   3       72.18       84.42      8.25 o 
  -2   9   3      100.43       95.82      6.80 o 
  -1   9   3      252.25      265.34      9.39 o 
   0   9   3      158.94      138.43      7.57 o 
   1   9   3        0.87       -2.07      2.39 o 
   2   9   3        7.69        4.97      3.25 o 
   3   9   3        1.38        7.52      4.36 o 
   4   9   3       90.37       91.24      7.01 o 
   5   9   3       38.01       50.68      5.76 o 
   6   9   3        0.08        0.01      3.58 o 
   7   9   3       39.54       23.66      6.68 o 
   8   9   3       19.29       14.88      6.54 o 
   9   9   3        5.82        4.29      6.19 o 
  10   9   3      126.04      145.32     15.13 o 
  11   9   3        5.47        4.30      8.34 o 
 -12  10   3        0.47       17.23      7.29 o 
 -11  10   3       15.41       28.73      7.81 o 
 -10  10   3        2.99        0.00      4.87 o 
  -9  10   3        0.40       16.23      5.48 o 
  -8  10   3       27.36       29.92      5.95 o 
  -7  10   3       55.13       58.12     10.98 o 
  -6  10   3      244.39      233.33     12.23 o 
  -5  10   3      335.60      362.58     14.19 o 
  -4  10   3       97.15       84.34      9.16 o 
  -3  10   3       23.80       26.63      4.85 o 
  -2  10   3      103.39      120.40      7.04 o 
  -1  10   3      228.76      232.84     10.07 o 
   0  10   3     1140.19     1184.04     24.46 o 
   1  10   3        2.37        5.49      3.52 o 
   2  10   3        3.51        4.68      3.31 o 
   3  10   3      592.24      609.36     14.66 o 
   4  10   3       28.64       29.13      4.82 o 
   5  10   3       44.68       60.43      7.23 o 
   6  10   3      229.59      247.34     12.79 o 
   7  10   3       17.37       19.78      6.28 o 
   8  10   3        1.19       -1.28      6.46 o 
   9  10   3      102.50       72.36     12.66 o 
  10  10   3       45.22       35.92     12.53 o 
 -12  11   3        3.54        0.79      8.88 o 
 -11  11   3        2.16       -5.53      5.53 o 
 -10  11   3       48.25       32.61      7.43 o 
  -9  11   3       21.48       20.38      6.65 o 
  -8  11   3      117.44      128.41     11.13 o 
  -7  11   3       45.62       38.79      7.12 o 
  -6  11   3      152.79      156.55     11.58 o 
  -5  11   3      196.89      186.50     12.38 o 
  -4  11   3      233.06      233.10     13.46 o 
  -3  11   3        0.23        1.16      4.02 o 
  -2  11   3      373.42      396.72     14.91 o 
  -1  11   3        8.84        9.64      4.17 o 
   0  11   3      160.04      158.40      9.11 o 
   1  11   3        3.58        3.34      3.90 o 
   2  11   3       88.54       83.54      8.10 o 
   3  11   3        2.12       13.67      4.87 o 
   4  11   3        2.21       -0.23      3.63 o 
   5  11   3      316.62      311.58     11.66 o 
   6  11   3        8.26        8.91      5.73 o 
   7  11   3        0.04        1.68      5.18 o 
   8  11   3       48.34       43.38     11.21 o 
   9  11   3       16.41       29.75      9.33 o 
  10  11   3        8.54       13.74      8.73 o 
 -11  12   3        1.74        2.96      6.58 o 
 -10  12   3       15.67        2.21      7.38 o 
  -9  12   3        8.01        4.58      8.77 o 
  -8  12   3       78.82       83.31      9.71 o 
  -7  12   3       94.68      103.85     10.24 o 
  -6  12   3      200.39      241.21     13.65 o 
  -5  12   3      127.16      108.66     10.25 o 
  -4  12   3       67.42       69.95      8.34 o 
  -3  12   3        5.59        4.05      4.77 o 
  -2  12   3      473.62      488.03     15.41 o 
  -1  12   3        9.62        6.97     10.06 o 
   0  12   3      455.17      455.46     14.00 o 
   1  12   3       12.51        7.12      5.34 o 
   2  12   3        1.15        8.49      5.76 o 
   3  12   3       50.15       85.49      9.94 o 
   4  12   3        5.19        6.21      5.50 o 
   5  12   3      130.73      121.29     12.15 o 
   6  12   3        1.70        0.09      5.11 o 
   7  12   3        0.50        4.41      5.51 o 
   8  12   3       10.40       16.65      8.60 o 
   9  12   3        4.52        5.98      8.25 o 
 -10  13   3      131.14      125.14     14.26 o 
  -9  13   3        0.33        3.68      7.39 o 
  -8  13   3      103.23      104.99     11.05 o 
  -7  13   3       18.91       10.98      6.11 o 
  -6  13   3        0.16        1.73      5.52 o 
  -5  13   3        3.10        9.87      5.97 o 
  -4  13   3       94.80       87.21      9.82 o 
  -3  13   3        3.27        1.71      5.28 o 
  -2  13   3       81.50       88.48      9.54 o 
  -1  13   3        1.40        5.61      5.31 o 
   0  13   3       32.15       28.79      7.10 o 
   1  13   3       23.64       15.57      6.90 o 
   2  13   3       16.26        9.84      6.74 o 
   3  13   3        2.47       -1.20      5.05 o 
   4  13   3       43.98       45.45      7.64 o 
   5  13   3        1.63        2.72      5.97 o 
   6  13   3       73.45       73.98     12.72 o 
   7  13   3        9.97       10.42      8.52 o 
   8  13   3        3.11       -1.20      9.99 o 
   9  13   3        4.21       19.96     12.16 o 
 -10  14   3        0.97        3.50      9.60 o 
  -9  14   3       12.71       11.95      8.63 o 
  -8  14   3      114.20      115.15     12.16 o 
  -7  14   3        0.28        3.16      5.92 o 
  -6  14   3       10.02       12.05      6.71 o 
  -5  14   3        0.39       -0.02      5.63 o 
  -4  14   3       39.50       36.32      7.86 o 
  -3  14   3       86.13       75.09     11.22 o 
  -2  14   3        0.92        3.42      6.23 o 
  -1  14   3      117.97      143.90     14.25 o 
   0  14   3      581.25      658.12     55.67 o 
   1  14   3       67.39       58.69     11.83 o 
   2  14   3       16.81        7.29      6.41 o 
   3  14   3      110.27      123.18     11.47 o 
   4  14   3        4.06        7.42      6.11 o 
   5  14   3        0.06       -0.32      6.87 o 
   6  14   3        2.77        5.45      8.20 o 
   7  14   3       73.91       81.87     13.48 o 
   8  14   3        0.75       -3.85      9.48 o 
  -9  15   3        0.09        3.17      7.93 o 
  -8  15   3       41.99       26.97      9.88 o 
  -7  15   3       21.62       21.74      8.70 o 
  -6  15   3       37.72       28.23      8.60 o 
  -5  15   3        0.00       -4.31      6.35 o 
  -4  15   3       44.62       43.94      9.88 o 
  -3  15   3       32.73       22.57      8.40 o 
  -2  15   3        5.63        8.56      7.19 o 
  -1  15   3       42.78       56.18     12.29 o 
   0  15   3       12.17       14.13      9.20 o 
   1  15   3       83.32      117.88     13.22 o 
   2  15   3      134.46      164.84     14.97 o 
   3  15   3       17.47       38.86     11.31 o 
   4  15   3        0.12       -0.17      6.14 o 
   5  15   3       19.58       22.07     12.34 o 
   6  15   3       10.03       12.54     13.18 o 
   7  15   3        1.59        8.17      9.14 o 
  -7  16   3        0.46       -1.09      7.33 o 
  -6  16   3       25.98       28.54      9.32 o 
  -5  16   3       36.31       34.54      9.56 o 
  -4  16   3       36.94       37.41      9.83 o 
  -3  16   3       25.87       31.86     10.12 o 
  -2  16   3       61.88       58.28     12.85 o 
  -1  16   3       18.49       12.95      9.54 o 
   0  16   3        0.15       12.43      9.62 o 
   1  16   3       89.91      101.02     18.53 o 
   2  16   3       15.40       17.85      8.19 o 
   3  16   3       10.43       20.81     10.79 o 
   4  16   3        0.77        9.48      7.30 o 
   5  16   3       29.07       22.30     10.40 o 
   6  16   3      156.22      153.70     22.64 o 
  -6  17   3       73.48       94.81     13.77 o 
  -5  17   3       17.61       17.26      8.79 o 
  -4  17   3        8.51       13.85      8.63 o 
  -3  17   3        1.77        5.40      8.86 o 
  -2  17   3        1.10        7.99      9.32 o 
  -1  17   3        6.29       15.61     10.00 o 
   0  17   3      129.13      160.69     18.72 o 
   1  17   3      161.14      152.72     17.96 o 
   2  17   3       38.94       45.60     12.23 o 
   3  17   3       11.42       15.79     11.06 o 
   4  17   3       13.75       25.32     12.51 o 
  -3  18   3       13.65        4.70      9.51 o 
  -2  18   3       52.46       68.17     17.92 o 
  -1  18   3        0.10        4.92      9.40 o 
   0  18   3        1.95       14.22     11.17 o 
   1  18   3       30.91       42.26     12.12 o 
   2  18   3        0.00       23.60     12.30 o 
 -15   0   4        4.46        0.60     15.97 o 
 -14   0   4        9.12       15.03     17.38 o 
 -13   0   4        0.69       -8.78      8.78 o 
 -12   0   4       79.73       81.86     28.11 o 
 -11   0   4        3.63        0.07      6.26 o 
 -10   0   4     1279.06     1254.26     52.62 o 
  -9   0   4       57.95       63.60     12.93 o 
  -8   0   4        1.69       -0.51      3.99 o 
  -7   0   4        5.73        6.51      4.22 o 
  -6   0   4      295.02      343.76     17.82 o 
  -5   0   4       16.09       16.21      4.17 o 
  -4   0   4     2534.74     2766.46     70.26 o 
  -3   0   4      115.31      118.17      5.56 o 
  -2   0   4       46.06       66.84      7.34 o 
  -1   0   4     5540.93     5188.88    151.13 o 
   0   0   4    18426.87    18114.85    756.63 o 
   1   0   4       34.43       33.91      6.81 o 
   2   0   4       27.50       37.36      8.77 o 
   3   0   4      536.33      587.69     36.07 o 
   4   0   4      232.99      204.77     19.39 o 
   5   0   4     1727.90     1643.76     86.86 o 
   6   0   4      267.47      213.67     24.30 o 
   7   0   4       41.31       50.01     15.54 o 
   8   0   4       42.31       45.94     16.11 o 
   9   0   4        6.04       21.27     14.12 o 
  10   0   4        1.15       -3.59     10.69 o 
  11   0   4       34.98       31.11     18.59 o 
  12   0   4        0.42       -3.31     14.05 o 
 -15   1   4        9.52       12.67     12.28 o 
 -14   1   4       28.03       19.21     22.26 o 
 -13   1   4       39.31       38.44     10.28 o 
 -12   1   4        0.53       -0.85      5.44 o 
 -11   1   4       56.07       43.58     10.01 o 
 -10   1   4        0.91       -3.27      3.27 o 
  -9   1   4        5.88        8.12      2.98 o 
  -8   1   4        0.99       -2.04      2.04 o 
  -7   1   4        8.57       15.58      2.81 o 
  -6   1   4      375.78      376.18     10.78 o 
  -5   1   4      120.65      146.19      5.28 o 
  -4   1   4     3211.60     3405.42     60.05 o 
  -3   1   4      198.31      177.24      4.97 o 
  -2   1   4        6.15       18.22      2.66 o 
  -1   1   4     2106.59     1901.34     40.54 o 
   0   1   4    10193.40     9680.07    193.74 o 
   1   1   4      299.80      281.70      9.93 o 
   2   1   4      646.05      573.74     15.73 o 
   3   1   4      108.55      122.59      8.07 o 
   4   1   4      736.06      725.08     31.60 o 
   5   1   4       41.12       42.10      7.93 o 
   6   1   4       19.53        8.28      6.12 o 
   7   1   4      106.10       93.95     13.45 o 
   8   1   4       27.13       20.94      9.65 o 
   9   1   4      237.94      200.53     24.11 o 
  10   1   4      157.89      153.97     22.19 o 
  11   1   4       39.58       38.80     13.50 o 
  12   1   4        2.01        3.39      9.13 o 
 -15   2   4        6.30        4.50     11.77 o 
 -14   2   4       97.19      128.40     17.22 o 
 -13   2   4        0.03       -1.48      6.30 o 
 -12   2   4        4.45        6.77      6.88 o 
 -11   2   4       97.25      113.88     14.49 o 
 -10   2   4       15.89       19.48      7.15 o 
  -9   2   4      554.38      505.92     16.02 o 
  -8   2   4        0.07       -0.79      2.20 o 
  -7   2   4       31.15       43.96      4.51 o 
  -6   2   4      356.97      459.19     12.13 o 
  -5   2   4      442.12      436.85     10.91 o 
  -4   2   4     2020.33     1970.07     33.32 o 
  -3   2   4      126.33      126.82      8.37 o 
  -2   2   4        7.32       12.64      2.59 o 
  -1   2   4     3321.64     3224.83     58.57 o 
   0   2   4     4036.90     3660.45     66.43 o 
   1   2   4       33.81       31.89      2.93 o 
   2   2   4      381.76      359.25      9.21 o 
   3   2   4      439.96      414.71     14.58 o 
   4   2   4      969.31     1001.87     36.34 o 
   5   2   4       19.25       31.94     11.50 o 
   6   2   4      293.85      288.38     15.94 o 
   7   2   4      122.90      119.78     16.00 o 
   8   2   4      263.37      245.58     22.60 o 
   9   2   4       96.91      112.95     17.87 o 
  10   2   4       52.87       43.71     13.25 o 
  11   2   4        3.80        0.04     11.98 o 
  12   2   4       20.65       17.27     12.45 o 
 -15   3   4        3.57       11.34     22.52 o 
 -14   3   4        1.06        0.96      7.61 o 
 -13   3   4       20.30       24.30      9.03 o 
 -12   3   4        4.04        3.73      6.32 o 
 -11   3   4       97.24       97.81     21.09 o 
 -10   3   4      125.38      187.16     19.94 o 
  -9   3   4      395.35      431.94     17.61 o 
  -8   3   4      337.11      320.77     11.91 o 
  -7   3   4       79.90       70.81      5.69 o 
  -6   3   4       34.67       33.78      3.73 o 
  -5   3   4     1838.03     1993.44     35.63 o 
  -4   3   4        5.93        2.88      1.37 o 
  -3   3   4      174.21      174.58      6.01 o 
  -2   3   4     5215.56     5015.74     82.26 o 
  -1   3   4       23.36       19.67      3.17 o 
   0   3   4     2818.78     2531.64     40.21 o 
   1   3   4       92.00       64.34      3.90 o 
   2   3   4     4550.62     4309.04     71.88 o 
   3   3   4      150.68      153.83      8.87 o 
   4   3   4      479.85      477.14     13.33 o 
   5   3   4      195.60      203.20     10.03 o 
   6   3   4       92.03       80.89      9.49 o 
   7   3   4      389.35      387.31     20.42 o 
   8   3   4       39.82       21.51      7.40 o 
   9   3   4      436.12      401.09     28.86 o 
  10   3   4        5.90        8.03      8.93 o 
  11   3   4        3.22       -1.08      6.68 o 
  12   3   4        1.09        1.83      7.31 o 
 -14   4   4       24.32       34.21      8.17 o 
 -13   4   4       10.90       27.74      7.37 o 
 -12   4   4       73.97       56.07     14.78 o 
 -11   4   4       60.53       46.85     12.84 o 
 -10   4   4      100.25       82.12      9.07 o 
  -9   4   4      340.32      308.19     13.55 o 
  -8   4   4      447.29      398.83     17.00 o 
  -7   4   4       25.21       22.01      3.43 o 
  -6   4   4      338.04      334.18      8.42 o 
  -5   4   4       20.90       14.33      2.13 o 
  -4   4   4      990.27     1039.77     19.28 o 
  -3   4   4      205.91      211.56      7.58 o 
  -2   4   4      133.30      111.53      5.18 o 
  -1   4   4     3350.27     3234.11     50.82 o 
   0   4   4     1978.73     2103.49     34.35 o 
   1   4   4      670.50      549.63     11.58 o 
   2   4   4     3737.18     3816.26     64.55 o 
   3   4   4      213.96      203.99      9.29 o 
   4   4   4      147.58      167.28      8.88 o 
   5   4   4      162.39      159.01      8.32 o 
   6   4   4       31.06       26.80      8.04 o 
   7   4   4        4.99        8.62      6.58 o 
   8   4   4        0.72        1.62      4.21 o 
   9   4   4      135.48      139.32     13.13 o 
  10   4   4        5.49        2.81      6.02 o 
  11   4   4       13.66        7.96      7.57 o 
  12   4   4        7.38        0.84      7.36 o 
 -14   5   4       15.26       26.03     11.32 o 
 -13   5   4        0.27        0.04      6.52 o 
 -12   5   4        1.51        2.11      5.90 o 
 -11   5   4        8.54        4.40      5.34 o 
 -10   5   4       23.83       34.51      6.67 o 
  -9   5   4      616.17      588.79     16.80 o 
  -8   5   4      272.63      273.14     10.17 o 
  -7   5   4      505.19      523.03     13.07 o 
  -6   5   4      559.41      530.58     11.90 o 
  -5   5   4       12.91        9.54      2.99 o 
  -4   5   4     1168.56     1161.73     25.60 o 
  -3   5   4      687.10      602.17     14.09 o 
  -2   5   4     4075.18     3869.25     65.74 o 
  -1   5   4      759.20      677.50     13.77 o 
   0   5   4       41.39       55.62      4.52 o 
   1   5   4       61.17       63.21      4.60 o 
   2   5   4      679.86      701.29     15.59 o 
   3   5   4      185.93      214.60      7.54 o 
   4   5   4      981.03      950.25     20.29 o 
   5   5   4        0.93        9.17      5.76 o 
   6   5   4      142.01      175.36     31.46 o 
   7   5   4      185.45      197.13     13.47 o 
   8   5   4       73.61       95.76     10.88 o 
   9   5   4       63.12       71.90     11.69 o 
  10   5   4        0.24       -0.44      5.48 o 
  11   5   4       10.46       15.91      8.87 o 
  12   5   4       13.32        9.51      8.70 o 
 -14   6   4        1.46       -1.84      8.09 o 
 -13   6   4        5.18        8.69      7.07 o 
 -12   6   4       51.24       34.63     11.33 o 
 -11   6   4      120.17      106.26      9.82 o 
 -10   6   4       85.85       87.70     10.71 o 
  -9   6   4        5.23        7.50      4.43 o 
  -8   6   4      660.23      619.44     15.61 o 
  -7   6   4      107.27      131.87      6.73 o 
  -6   6   4      763.15      782.88     18.97 o 
  -5   6   4       13.51       10.56      3.64 o 
  -4   6   4      308.17      282.61      7.87 o 
  -3   6   4       32.78       34.62      3.98 o 
  -2   6   4      495.41      499.37     11.51 o 
  -1   6   4      513.07      506.15     11.54 o 
   0   6   4       91.53      104.10      4.52 o 
   1   6   4       71.00       57.27      6.08 o 
   2   6   4     1347.14     1433.37     26.07 o 
   3   6   4        8.62       10.08      2.67 o 
   4   6   4       36.42       45.89      4.54 o 
   5   6   4      184.83      219.53     13.23 o 
   6   6   4       50.67       76.06     12.18 o 
   7   6   4       26.45       28.79      7.21 o 
   8   6   4        3.36        3.43      5.14 o 
   9   6   4       62.16       50.52      9.32 o 
  10   6   4        8.55        7.63      6.58 o 
  11   6   4       20.09       28.26     10.39 o 
 -14   7   4       17.61       18.04     11.17 o 
 -13   7   4        3.69       11.77      9.60 o 
 -12   7   4        9.16       13.63      5.92 o 
 -11   7   4       18.10       17.45      8.36 o 
 -10   7   4        0.85       16.64      7.95 o 
  -9   7   4      220.94      203.53     11.76 o 
  -8   7   4      241.48      214.68     10.32 o 
  -7   7   4      733.29      639.82     19.45 o 
  -6   7   4      332.65      305.80     10.62 o 
  -5   7   4      507.09      512.71     13.33 o 
  -4   7   4      323.41      302.64     10.06 o 
  -3   7   4      298.29      303.93      8.58 o 
  -2   7   4      893.03      877.09     17.75 o 
  -1   7   4     1988.80     2009.07     34.71 o 
   0   7   4        0.82       -0.20      2.26 o 
   1   7   4        0.32        2.37      2.70 o 
   2   7   4        9.09       16.15      3.05 o 
   3   7   4       16.52       19.26      4.27 o 
   4   7   4       58.26       69.73      5.87 o 
   5   7   4       53.46       55.91     10.24 o 
   6   7   4      232.70      243.09     11.34 o 
   7   7   4        1.11       -4.20      4.20 o 
   8   7   4        0.55        0.64      4.88 o 
   9   7   4       32.60       26.89      7.95 o 
  10   7   4       55.05       43.59      9.33 o 
  11   7   4        0.18       -2.36      6.49 o 
 -13   8   4       21.80       41.29      9.19 o 
 -12   8   4        1.88        9.44      7.20 o 
 -11   8   4       13.55        8.72      7.22 o 
 -10   8   4      412.64      412.93     16.98 o 
  -9   8   4       74.29       78.93      9.01 o 
  -8   8   4        2.70        0.47      3.38 o 
  -7   8   4       76.50       79.45      8.01 o 
  -6   8   4      176.21      191.91     10.59 o 
  -5   8   4       49.68       43.91      5.87 o 
  -4   8   4      773.27      763.45     26.56 o 
  -3   8   4       11.41        8.97      3.49 o 
  -2   8   4       14.23        6.77      3.75 o 
  -1   8   4      320.70      286.31      8.98 o 
   0   8   4      301.61      309.99      8.59 o 
   1   8   4      293.17      261.02      8.09 o 
   2   8   4        9.24        4.34      3.21 o 
   3   8   4        2.56        0.57      3.79 o 
   4   8   4      125.49      148.16      9.13 o 
   5   8   4      186.04      193.45     12.36 o 
   6   8   4       40.74       46.77     12.05 o 
   7   8   4       32.55       35.95      7.85 o 
   8   8   4       93.43       75.97     10.51 o 
   9   8   4       12.06       12.22      6.95 o 
  10   8   4       28.68       31.48      8.78 o 
  11   8   4        2.81        4.71      7.38 o 
 -13   9   4       19.37       65.65     20.14 o 
 -12   9   4        0.21        5.10      8.05 o 
 -11   9   4        2.78       15.38     10.98 o 
 -10   9   4       56.88       62.46     13.95 o 
  -9   9   4        3.64        1.98      4.09 o 
  -8   9   4        0.21        8.76      3.75 o 
  -7   9   4       91.71       94.21      9.24 o 
  -6   9   4       48.81       55.66      6.79 o 
  -5   9   4      331.95      350.72     13.39 o 
  -4   9   4       29.68       24.16      5.75 o 
  -3   9   4      448.08      489.35     22.74 o 
  -2   9   4      207.08      189.37      7.46 o 
  -1   9   4       40.05       45.55      4.93 o 
   0   9   4       31.18       37.20      4.32 o 
   1   9   4      227.46      202.30      7.56 o 
   2   9   4       12.13       15.93      3.66 o 
   3   9   4       12.88       10.10      3.64 o 
   4   9   4      518.58      580.58     20.80 o 
   5   9   4       20.87       14.81      5.12 o 
   6   9   4      197.47      213.41     12.07 o 
   7   9   4      216.92      222.34     15.24 o 
   8   9   4        3.81        5.18      5.96 o 
   9   9   4        3.31        3.63      6.69 o 
  10   9   4        1.06       -0.60      6.77 o 
 -12  10   4       86.24       77.22     15.32 o 
 -11  10   4       52.72       50.68     13.40 o 
 -10  10   4       72.23       84.83      9.21 o 
  -9  10   4       29.55       30.57      5.72 o 
  -8  10   4       33.99       31.96      6.24 o 
  -7  10   4      208.60      196.81     12.61 o 
  -6  10   4      371.63      357.60     14.64 o 
  -5  10   4       54.01       44.76      7.35 o 
  -4  10   4        8.95       11.90      5.12 o 
  -3  10   4      207.39      238.92     17.19 o 
  -2  10   4      584.18      586.99     14.83 o 
  -1  10   4       70.61       82.87      7.56 o 
   0  10   4      567.63      560.93     14.90 o 
   1  10   4      132.18      136.35      8.19 o 
   2  10   4      421.03      426.66     15.08 o 
   3  10   4      352.09      322.46     10.28 o 
   4  10   4      123.71      112.32     10.65 o 
   5  10   4        4.99        0.78      3.92 o 
   6  10   4        7.08        8.86      4.96 o 
   7  10   4        7.25        5.29      6.09 o 
   8  10   4       49.69       45.94      9.38 o 
   9  10   4       59.12       54.28     12.03 o 
  10  10   4        4.36       12.78      9.53 o 
 -12  11   4        7.35       25.62      8.14 o 
 -11  11   4       55.53       48.71      8.27 o 
 -10  11   4       12.49        3.82      5.69 o 
  -9  11   4       38.56       18.63      5.76 o 
  -8  11   4        0.45        5.70      5.10 o 
  -7  11   4       78.01       70.65      8.54 o 
  -6  11   4      394.89      409.49     17.01 o 
  -5  11   4       35.25       32.90      6.24 o 
  -4  11   4     1171.67     1175.24     30.21 o 
  -3  11   4      119.82      113.86     10.47 o 
  -2  11   4        7.28        5.93      4.12 o 
  -1  11   4        0.00       -2.38      4.12 o 
   0  11   4      210.20      195.46     10.02 o 
   1  11   4      177.56      220.36     11.88 o 
   2  11   4        4.94       11.86      6.52 o 
   3  11   4      123.23      135.49      9.41 o 
   4  11   4       70.82       81.55      9.75 o 
   5  11   4       54.00       53.25      7.40 o 
   6  11   4       51.36       58.98      8.38 o 
   7  11   4       74.62       91.06     13.84 o 
   8  11   4       28.19       23.05      9.22 o 
   9  11   4       42.83       61.07     13.09 o 
 -11  12   4       38.19       43.57      9.03 o 
 -10  12   4       12.30       17.93      7.95 o 
  -9  12   4       24.01       25.76      7.17 o 
  -8  12   4       41.47       43.99      8.04 o 
  -7  12   4       19.14       13.93      6.07 o 
  -6  12   4      265.53      272.38     14.43 o 
  -5  12   4      363.02      317.28     14.55 o 
  -4  12   4       65.21       57.69      8.00 o 
  -3  12   4        0.98        1.27      4.86 o 
  -2  12   4      477.02      471.07     17.26 o 
  -1  12   4      368.22      375.59     13.92 o 
   0  12   4        3.96       10.28      7.26 o 
   1  12   4      166.76      157.39     11.13 o 
   2  12   4        0.01       11.03      5.16 o 
   3  12   4      342.51      341.73     13.38 o 
   4  12   4       20.27       23.27      7.39 o 
   5  12   4      138.83      153.71     13.87 o 
   6  12   4        0.96        0.58      6.17 o 
   7  12   4        3.81        8.28      8.01 o 
   8  12   4        2.00        7.89      7.44 o 
   9  12   4       37.48       44.07     10.97 o 
 -11  13   4       51.40       43.78     16.58 o 
 -10  13   4        2.62       -0.50      7.35 o 
  -9  13   4       68.18       63.10     10.72 o 
  -8  13   4       44.49       40.80      8.19 o 
  -7  13   4        1.25       -0.26      5.17 o 
  -6  13   4       20.02       31.34      7.06 o 
  -5  13   4      139.49      113.78     10.85 o 
  -4  13   4      133.09      106.39     13.20 o 
  -3  13   4       79.13       87.33      9.31 o 
  -2  13   4        6.31        5.17      5.39 o 
  -1  13   4      359.83      398.90     16.49 o 
   0  13   4        5.60        5.10      5.08 o 
   1  13   4       86.19       84.35      9.35 o 
   2  13   4       30.09       25.39      7.44 o 
   3  13   4        2.36        0.74      5.94 o 
   4  13   4       73.81       71.36      9.07 o 
   5  13   4       12.24       12.27      7.04 o 
   6  13   4       20.38       23.70      8.03 o 
   7  13   4       35.46       41.34     11.30 o 
   8  13   4        0.11        8.10     10.99 o 
 -10  14   4      205.39      187.22     17.41 o 
  -9  14   4        4.12        1.72      8.29 o 
  -8  14   4       12.03        4.93      6.60 o 
  -7  14   4        8.93        7.48      6.34 o 
  -6  14   4      181.85      189.02     14.24 o 
  -5  14   4       19.80       24.59      7.19 o 
  -4  14   4      120.39      133.88     13.21 o 
  -3  14   4        0.69        2.67      5.71 o 
  -2  14   4      222.59      212.88     16.78 o 
  -1  14   4       28.94       18.00      7.63 o 
   0  14   4      137.51      157.62     22.85 o 
   1  14   4        3.90       25.91     21.50 o 
   2  14   4      168.50      214.07     21.70 o 
   3  14   4        2.92        1.94      5.51 o 
   4  14   4       26.21       22.79      9.26 o 
   5  14   4       11.19       16.56      7.48 o 
   6  14   4        8.23        8.66      7.14 o 
   7  14   4        0.02       -0.14     10.23 o 
  -9  15   4        0.48       -0.20      8.01 o 
  -8  15   4        0.80       -6.08      6.08 o 
  -7  15   4       16.63        8.84      6.68 o 
  -6  15   4       22.98       29.04      7.81 o 
  -5  15   4      161.50      168.71     18.61 o 
  -4  15   4       17.83       11.27      7.68 o 
  -3  15   4        1.07       10.19      7.01 o 
  -2  15   4       53.46       62.05     10.70 o 
  -1  15   4        0.94       -0.47      7.73 o 
   0  15   4        4.65       16.83      9.74 o 
   1  15   4       15.91        8.53     10.98 o 
   2  15   4       12.11       17.68      8.22 o 
   3  15   4       32.41       35.10      8.29 o 
   4  15   4      138.42      163.34     15.56 o 
   5  15   4       16.75       21.20      8.70 o 
   6  15   4       90.05      116.62     16.34 o 
  -7  16   4       21.05       19.44      8.68 o 
  -6  16   4       17.75       13.99      7.88 o 
  -5  16   4        9.28       -2.46      7.26 o 
  -4  16   4       12.19        9.59      7.86 o 
  -3  16   4       62.37       77.26     12.49 o 
  -2  16   4       93.44      101.00     15.36 o 
  -1  16   4        1.57        8.03      9.11 o 
   0  16   4        7.74       20.19     10.11 o 
   1  16   4       12.20       15.47      9.51 o 
   2  16   4       16.44       15.21     14.26 o 
   3  16   4       40.84       56.69     11.67 o 
   4  16   4        6.51       11.10      9.53 o 
   5  16   4       22.57       33.57     11.09 o 
  -6  17   4       14.40       23.70      9.44 o 
  -5  17   4      244.99      275.85     37.89 o 
  -4  17   4       28.50       33.94      9.69 o 
  -3  17   4       10.67        4.45      9.02 o 
  -2  17   4       12.65       14.86     10.34 o 
  -1  17   4        0.05       13.33      9.42 o 
   0  17   4        3.16       10.92     11.78 o 
   1  17   4       81.09       95.44     15.15 o 
   2  17   4        0.14       12.43     14.73 o 
   3  17   4        1.88       26.04     12.13 o 
  -3  18   4       30.26       33.70     12.14 o 
  -2  18   4        3.87       19.54     12.20 o 
  -1  18   4       30.81       41.22     12.19 o 
   0  18   4       45.93       59.06     12.45 o 
   1  18   4       77.39       84.63     25.85 o 
 -15   1   5        2.27        6.59      9.62 o 
 -14   1   5      139.85      165.15     25.47 o 
 -13   1   5        1.75       -0.27      6.42 o 
 -12   1   5       60.94       77.01     12.29 o 
 -11   1   5      172.36      200.67     17.18 o 
 -10   1   5       66.50       73.49      6.10 o 
  -9   1   5      173.24      176.55      8.89 o 
  -8   1   5      337.48      362.50     10.99 o 
  -7   1   5       86.25      111.23      9.22 o 
  -6   1   5      380.89      378.24      9.51 o 
  -5   1   5        2.11        4.73      2.58 o 
  -4   1   5     1174.36     1212.85     22.43 o 
  -3   1   5      269.25      259.02      7.60 o 
  -2   1   5      340.35      427.11     11.88 o 
  -1   1   5     2330.99     1939.32     42.05 o 
   0   1   5     2175.84     1971.68     42.85 o 
   1   1   5       87.89      103.27      5.98 o 
   2   1   5     1988.50     1929.82     40.95 o 
   3   1   5      388.14      378.02     12.95 o 
   4   1   5      497.53      515.29     27.10 o 
   5   1   5      313.32      334.50     37.16 o 
   6   1   5        9.32       -4.03      4.03 o 
   7   1   5      121.06      142.86     17.18 o 
   8   1   5       12.92       10.23      7.90 o 
   9   1   5       94.35      105.12     18.20 o 
  10   1   5       61.12       70.11     15.73 o 
  11   1   5       21.55       29.05     12.52 o 
  12   1   5       32.82       34.62     14.64 o 
 -15   2   5        0.64        0.84      9.24 o 
 -14   2   5        6.66        9.42      7.39 o 
 -13   2   5        4.56        5.75      6.19 o 
 -12   2   5       11.46        5.68      6.32 o 
 -11   2   5      159.62      163.17     13.31 o 
 -10   2   5      240.49      279.33     13.97 o 
  -9   2   5      322.31      360.19     12.98 o 
  -8   2   5      911.54      941.38     19.91 o 
  -7   2   5       37.58       40.96      3.97 o 
  -6   2   5      246.52      195.34      6.46 o 
  -5   2   5      803.11      885.75     19.01 o 
  -4   2   5       45.70       48.10      3.73 o 
  -3   2   5      763.62      848.20     17.01 o 
  -2   2   5        9.50       17.04      3.44 o 
  -1   2   5      520.84      527.35     14.11 o 
   0   2   5     2058.95     1922.36     36.91 o 
   1   2   5      234.35      224.86      7.15 o 
   2   2   5      500.09      446.61     11.21 o 
   3   2   5       32.94       62.92     11.44 o 
   4   2   5        8.91       10.39      3.28 o 
   5   2   5      448.41      452.32     41.31 o 
   6   2   5     1406.03     1349.15     55.39 o 
   7   2   5       14.38        8.03      6.90 o 
   8   2   5        0.01       -5.61      6.35 o 
   9   2   5       12.89       11.12      8.68 o 
  10   2   5       22.52       18.71     10.64 o 
  11   2   5        8.32        4.77      9.73 o 
  12   2   5       42.12       33.81     14.51 o 
 -15   3   5        3.30        2.79      7.52 o 
 -14   3   5       58.89       51.15     11.51 o 
 -13   3   5       20.11       12.43      7.70 o 
 -12   3   5      139.82      182.40     16.66 o 
 -11   3   5       37.93       27.76      6.45 o 
 -10   3   5      390.22      445.77     16.96 o 
  -9   3   5      462.32      458.93     16.49 o 
  -8   3   5        4.19        3.93      2.69 o 
  -7   3   5      320.54      325.55     10.56 o 
  -6   3   5       76.04       75.35      5.31 o 
  -5   3   5      588.94      590.65     11.08 o 
  -4   3   5     1149.96     1078.04     21.51 o 
  -3   3   5       20.52       21.07      3.10 o 
  -2   3   5        5.09        1.32      1.93 o 
  -1   3   5      753.50      758.79     15.63 o 
   0   3   5       90.49       86.31      5.40 o 
   1   3   5      106.27      113.27      5.65 o 
   2   3   5     3099.63     3153.73     54.21 o 
   3   3   5     1524.70     1434.27     27.00 o 
   4   3   5      673.55      711.94     18.28 o 
   5   3   5      332.84      335.09     28.12 o 
   6   3   5       54.43       54.59     13.87 o 
   7   3   5       31.80       39.91     14.09 o 
   8   3   5      128.76      151.46     20.40 o 
   9   3   5       35.75       22.07     10.10 o 
  10   3   5        4.54        7.40      7.50 o 
  11   3   5        0.25       -7.04      7.04 o 
  12   3   5       10.76       17.35      9.93 o 
 -15   4   5        0.93        7.56     11.40 o 
 -14   4   5        1.46        6.35      7.69 o 
 -13   4   5       32.49       22.38      6.85 o 
 -12   4   5        3.40        5.98      6.28 o 
 -11   4   5       53.36       61.67      8.67 o 
 -10   4   5     1053.13     1088.48     30.21 o 
  -9   4   5       20.55       26.58      5.04 o 
  -8   4   5       17.77       17.70      4.95 o 
  -7   4   5      135.00      149.53      7.28 o 
  -6   4   5     1338.45     1435.59     24.56 o 
  -5   4   5       45.47       47.26      3.54 o 
  -4   4   5     5965.75     6364.15    105.51 o 
  -3   4   5      670.35      695.36     15.43 o 
  -2   4   5       11.93       24.33      3.03 o 
  -1   4   5       19.29       15.29      2.30 o 
   0   4   5       23.27       23.73      2.88 o 
   1   4   5      498.94      487.71     11.66 o 
   2   4   5     1091.88     1030.96     21.67 o 
   3   4   5      342.01      295.95     12.36 o 
   4   4   5     1396.84     1449.07     32.24 o 
   5   4   5      772.73      779.32     21.26 o 
   6   4   5      187.16      205.99     13.22 o 
   7   4   5      154.18      145.51     13.50 o 
   8   4   5        0.00       17.12      7.15 o 
   9   4   5       10.32       12.98      7.72 o 
  10   4   5        1.22        7.09      7.17 o 
  11   4   5       12.06       13.73      8.32 o 
 -14   5   5        0.49       -1.06      8.12 o 
 -13   5   5        5.69       10.38      8.67 o 
 -12   5   5        0.23        0.68      5.87 o 
 -11   5   5        6.02        9.08      5.65 o 
 -10   5   5       66.35       59.83      7.99 o 
  -9   5   5       21.51       37.49      8.47 o 
  -8   5   5      285.95      321.28      9.93 o 
  -7   5   5        7.92       12.86      3.07 o 
  -6   5   5      131.81      123.74      5.55 o 
  -5   5   5      154.70      175.23      6.61 o 
  -4   5   5       12.33       11.38      2.86 o 
  -3   5   5     4220.27     4255.01     72.16 o 
  -2   5   5      103.25       86.52      5.83 o 
  -1   5   5       15.10        7.06      2.07 o 
   0   5   5       10.88        5.89      1.96 o 
   1   5   5        1.61       11.09      2.43 o 
   2   5   5        3.23        2.23      3.23 o 
   3   5   5      316.20      348.14     10.20 o 
   4   5   5       36.02       46.09      5.23 o 
   5   5   5      283.82      286.52     14.09 o 
   6   5   5      138.51      147.66     11.75 o 
   7   5   5      609.32      588.91     23.13 o 
   8   5   5       39.36       32.03      7.63 o 
   9   5   5       38.68       38.35      9.82 o 
  10   5   5      180.77      197.29     19.72 o 
  11   5   5       45.89       67.61     13.48 o 
 -14   6   5       19.38        2.28      8.59 o 
 -13   6   5       32.56       21.74     10.23 o 
 -12   6   5       70.15       56.52     12.58 o 
 -11   6   5      103.25       70.64     10.83 o 
 -10   6   5      132.23      161.06     13.78 o 
  -9   6   5      360.89      347.09     13.48 o 
  -8   6   5        1.93        0.08      3.59 o 
  -7   6   5      239.01      249.76      8.75 o 
  -6   6   5       51.58       65.03      5.98 o 
  -5   6   5      188.78      186.54      8.66 o 
  -4   6   5      367.77      300.78      9.80 o 
  -3   6   5       75.32       67.75      5.23 o 
  -2   6   5     2920.36     2936.40     47.85 o 
  -1   6   5      108.33      111.06      5.22 o 
   0   6   5        0.00        2.29      1.82 o 
   1   6   5        0.26        3.77      2.39 o 
   2   6   5       40.01       44.51      4.55 o 
   3   6   5      134.40      118.74      6.59 o 
   4   6   5      198.86      207.37      9.98 o 
   5   6   5       29.96       30.44      4.89 o 
   6   6   5      104.66       81.24      9.05 o 
   7   6   5        0.26       -1.63      4.39 o 
   8   6   5      253.83      236.63     16.63 o 
   9   6   5       86.79      104.08     12.49 o 
  10   6   5        0.02       -0.25      7.30 o 
  11   6   5       21.93       16.14      9.26 o 
 -14   7   5       11.06        0.89     19.48 o 
 -13   7   5       25.71       26.71     10.86 o 
 -12   7   5       16.81       21.26     10.59 o 
 -11   7   5      138.94      166.37     17.79 o 
 -10   7   5      242.83      281.12     13.96 o 
  -9   7   5       28.39       17.31      5.90 o 
  -8   7   5       90.51       88.70      8.28 o 
  -7   7   5       12.32       16.09      6.07 o 
  -6   7   5       35.56       24.34      5.23 o 
  -5   7   5       70.20       71.34      6.42 o 
  -4   7   5      179.51      183.43      9.21 o 
  -3   7   5       19.93       23.04      3.78 o 
  -2   7   5      703.51      652.07     14.37 o 
  -1   7   5     1488.60     1414.11     26.10 o 
   0   7   5      295.72      264.04      7.54 o 
   1   7   5      115.56      120.08      6.05 o 
   2   7   5      311.33      304.72      9.32 o 
   3   7   5        6.17        3.96      4.18 o 
   4   7   5      572.13      584.73     15.52 o 
   5   7   5       24.19       33.79      4.82 o 
   6   7   5       88.94       80.56      9.16 o 
   7   7   5       64.51       58.62      9.08 o 
   8   7   5       26.51       27.44      7.65 o 
   9   7   5        0.91        2.88      5.74 o 
  10   7   5        3.17       -0.40      6.69 o 
  11   7   5       24.30       11.64      9.28 o 
 -13   8   5       84.16       97.60     16.90 o 
 -12   8   5        4.53        0.21      7.66 o 
 -11   8   5      183.70      200.25     13.14 o 
 -10   8   5       55.90       70.33      7.46 o 
  -9   8   5      207.11      238.78     13.81 o 
  -8   8   5      269.35      240.79     10.96 o 
  -7   8   5       21.71       10.19      3.36 o 
  -6   8   5        9.64        8.73      3.74 o 
  -5   8   5      254.28      233.22     10.62 o 
  -4   8   5      188.06      158.85      9.75 o 
  -3   8   5     1293.45     1252.75     26.42 o 
  -2   8   5       76.50       93.59      7.13 o 
  -1   8   5      547.66      529.02     13.44 o 
   0   8   5      112.84      130.53      5.88 o 
   1   8   5       15.59        9.25      3.51 o 
   2   8   5      314.50      308.33      9.97 o 
   3   8   5      403.98      362.43     11.90 o 
   4   8   5      721.73      726.74     18.44 o 
   5   8   5        1.65        5.78      5.15 o 
   6   8   5       26.88       30.58      6.09 o 
   7   8   5       22.30       18.94      6.72 o 
   8   8   5       21.13       22.06      7.20 o 
   9   8   5        0.20       -5.73      5.73 o 
  10   8   5       74.02       73.42     17.61 o 
 -13   9   5        0.30        1.57      6.60 o 
 -12   9   5        9.45       20.48      8.47 o 
 -11   9   5       28.91       13.28      6.12 o 
 -10   9   5        0.52       18.19      5.87 o 
  -9   9   5       20.97       15.21      4.92 o 
  -8   9   5        1.30       14.69      7.04 o 
  -7   9   5      102.70      135.11     10.36 o 
  -6   9   5      222.50      202.14     11.23 o 
  -5   9   5        0.11        2.11      3.58 o 
  -4   9   5       78.37       70.41      9.38 o 
  -3   9   5      616.55      658.74     22.50 o 
  -2   9   5        0.55        3.75      3.11 o 
  -1   9   5     1130.63     1109.07     22.75 o 
   0   9   5      392.07      332.69     12.48 o 
   1   9   5       54.12       50.59      5.31 o 
   2   9   5      112.81      127.37      6.65 o 
   3   9   5      247.78      238.45      9.81 o 
   4   9   5      505.97      503.70     26.49 o 
   5   9   5      370.94      401.26     28.53 o 
   6   9   5        4.55        5.09      5.27 o 
   7   9   5       39.76       42.83      8.65 o 
   8   9   5       11.33       13.08      7.36 o 
   9   9   5       41.37       18.58      7.83 o 
  10   9   5        6.90        4.42      7.08 o 
 -13  10   5      101.72      148.81     15.68 o 
 -12  10   5        0.51       11.63      5.48 o 
 -11  10   5        0.04        1.62      5.42 o 
 -10  10   5      265.74      250.71     15.75 o 
  -9  10   5       24.37       23.27      5.30 o 
  -8  10   5      204.79      191.11     12.10 o 
  -7  10   5       71.49       56.01      7.48 o 
  -6  10   5       36.93       23.01      5.87 o 
  -5  10   5      966.13      886.52     24.55 o 
  -4  10   5       39.17       37.91      7.15 o 
  -3  10   5      715.91      655.47     19.67 o 
  -2  10   5        4.76        2.64      4.80 o 
  -1  10   5       10.49       21.74      4.16 o 
   0  10   5        1.18       -0.09      4.05 o 
   1  10   5      142.39      135.20      8.29 o 
   2  10   5       30.81       34.95      7.15 o 
   3  10   5        8.13        9.20      4.16 o 
   4  10   5      361.94      379.52     14.78 o 
   5  10   5        0.01       21.06     14.19 o 
   6  10   5       12.07       18.16      6.87 o 
   7  10   5       41.80       54.75      9.47 o 
   8  10   5       17.45       16.58      7.55 o 
   9  10   5       52.69       57.39     10.64 o 
 -12  11   5        1.70       19.71     18.73 o 
 -11  11   5        8.80        2.82      8.99 o 
 -10  11   5       33.71       33.47      7.65 o 
  -9  11   5        3.90        4.27      4.31 o 
  -8  11   5       25.44       16.43      5.99 o 
  -7  11   5        0.00        0.31      4.33 o 
  -6  11   5      167.83      158.87     11.70 o 
  -5  11   5        1.26       -0.09      4.43 o 
  -4  11   5       16.16       15.65      5.27 o 
  -3  11   5      114.76      106.97     10.22 o 
  -2  11   5      166.03      170.49     10.56 o 
  -1  11   5      709.56      699.88     17.59 o 
   0  11   5        9.23        5.43      3.93 o 
   1  11   5       15.82        9.72      4.91 o 
   2  11   5       98.78       97.16      7.86 o 
   3  11   5       19.01       24.96      7.22 o 
   4  11   5        6.00       12.29      5.46 o 
   5  11   5        1.25        4.93      5.60 o 
   6  11   5        0.20       11.95      5.81 o 
   7  11   5       17.63       19.27      7.64 o 
   8  11   5        2.13        7.80      8.30 o 
   9  11   5       32.33       43.94     23.92 o 
 -11  12   5        1.04       -0.07      9.25 o 
 -10  12   5      114.01      117.23     13.01 o 
  -9  12   5       40.46       50.19      8.37 o 
  -8  12   5        8.07        5.41      5.70 o 
  -7  12   5        0.20       -4.52      4.65 o 
  -6  12   5       30.48       33.26      7.18 o 
  -5  12   5      250.53      233.60     14.09 o 
  -4  12   5       61.64       50.81      7.49 o 
  -3  12   5       10.40        2.53      4.93 o 
  -2  12   5        8.79        6.94      5.26 o 
  -1  12   5        0.78        1.51      4.43 o 
   0  12   5       61.63       65.98      7.46 o 
   1  12   5        6.13       10.16      4.43 o 
   2  12   5       39.60       37.30      6.76 o 
   3  12   5       10.25       11.08      4.97 o 
   4  12   5        3.41        6.34      5.19 o 
   5  12   5       36.39       29.42      8.10 o 
   6  12   5       22.13       21.66      8.08 o 
   7  12   5        2.57        8.22     10.00 o 
   8  12   5       57.13       36.77     14.47 o 
 -11  13   5        0.17        1.00      8.05 o 
 -10  13   5        1.22       -1.05      7.02 o 
  -9  13   5      123.35      115.17     11.71 o 
  -8  13   5       23.88       16.20      6.62 o 
  -7  13   5       41.18       24.29      7.08 o 
  -6  13   5       22.68       14.30      6.31 o 
  -5  13   5        0.88        5.20      5.52 o 
  -4  13   5       77.85       67.30      8.84 o 
  -3  13   5        0.02       -0.64      5.08 o 
  -2  13   5        4.50        7.04      5.28 o 
  -1  13   5       16.43       18.67      6.03 o 
   0  13   5      102.98      107.89     13.22 o 
   1  13   5      366.72      387.72     16.43 o 
   2  13   5       37.83       32.91      6.88 o 
   3  13   5      260.99      332.20     15.49 o 
   4  13   5       34.42       35.84      8.46 o 
   5  13   5       51.92       65.58     10.39 o 
   6  13   5       22.48       27.54      8.37 o 
   7  13   5        5.35        1.00      8.16 o 
   8  13   5       55.14       61.79     17.29 o 
 -10  14   5       25.04       23.53      9.56 o 
  -9  14   5       19.43        7.74      7.05 o 
  -8  14   5        0.59       -0.36      6.21 o 
  -7  14   5        2.97       -1.60      6.10 o 
  -6  14   5        0.24       -1.90      5.54 o 
  -5  14   5      118.68      108.18     11.31 o 
  -4  14   5       24.15       17.49      6.63 o 
  -3  14   5       99.66       98.23     10.58 o 
  -2  14   5      129.99      145.18     12.29 o 
  -1  14   5       10.45       10.02      7.06 o 
   0  14   5       32.74       26.71      9.00 o 
   1  14   5        0.94        2.73      7.19 o 
   2  14   5      270.02      302.89     18.70 o 
   3  14   5       85.59       92.31     12.75 o 
   4  14   5      157.90      137.94     14.29 o 
   5  14   5       57.37       73.99     11.20 o 
   6  14   5      119.51      154.08     15.46 o 
   7  14   5        6.13       11.52     11.75 o 
  -9  15   5        9.26        7.23      8.16 o 
  -8  15   5        9.19        1.29      6.62 o 
  -7  15   5       42.82       31.93      8.07 o 
  -6  15   5       31.34       23.18      7.46 o 
  -5  15   5       11.35        7.87      6.66 o 
  -4  15   5      104.53      123.02     13.46 o 
  -3  15   5        6.13       11.82      7.18 o 
  -2  15   5      409.70      427.27     21.71 o 
  -1  15   5        5.23       16.57      8.72 o 
   0  15   5       27.07       29.20      9.86 o 
   1  15   5       22.54       12.18      9.15 o 
   2  15   5        2.12        4.29      7.91 o 
   3  15   5       44.57       62.69     13.96 o 
   4  15   5       58.31       77.56     11.97 o 
   5  15   5        0.08       -4.59      7.04 o 
   6  15   5       18.92       21.29      9.40 o 
  -7  16   5       35.95       22.31      9.05 o 
  -6  16   5        6.15        8.47      7.57 o 
  -5  16   5       50.36       37.20      9.57 o 
  -4  16   5        3.40        1.59      7.08 o 
  -3  16   5        0.71        6.69      8.19 o 
  -2  16   5       63.53       48.90     12.43 o 
  -1  16   5       37.18       32.30     11.64 o 
   0  16   5        7.30       11.67      8.78 o 
   1  16   5      167.97      208.67     37.32 o 
   2  16   5       49.02       54.49     11.91 o 
   3  16   5       15.62       20.15     12.08 o 
   4  16   5       12.18       26.71     10.52 o 
  -6  17   5        0.23        4.88      8.09 o 
  -5  17   5       29.65       35.90     11.95 o 
  -4  17   5        0.03        5.55      8.20 o 
  -3  17   5        5.38       -1.28      9.21 o 
  -2  17   5       25.59       37.40     13.53 o 
  -1  17   5       12.63        8.50      9.65 o 
   0  17   5       13.20       16.41     10.25 o 
   1  17   5        2.64       16.55     13.04 o 
   2  17   5        6.19       18.27     15.37 o 
   3  17   5       19.24       43.28     15.77 o 
  -2  18   5        8.20       11.84     10.59 o 
  -1  18   5       20.38       38.31     16.55 o 
 -15   0   6       88.41       75.77     20.60 o 
 -14   0   6        4.42        3.80     10.36 o 
 -13   0   6        7.67       12.13     10.48 o 
 -12   0   6        0.28       -0.20      5.95 o 
 -11   0   6       57.04       43.57      9.26 o 
 -10   0   6     1443.91     1486.25     48.36 o 
  -9   0   6       50.81       59.79      8.48 o 
  -8   0   6     1213.84     1265.49     39.83 o 
  -7   0   6      170.16      208.46     15.52 o 
  -6   0   6      271.09      329.51     10.76 o 
  -5   0   6        2.30       11.51      6.68 o 
  -4   0   6      422.00      484.74     15.48 o 
  -3   0   6      243.55      260.76     10.16 o 
  -2   0   6     3070.38     2929.22     88.72 o 
  -1   0   6        0.00        1.17      4.17 o 
   0   0   6     9254.21     9249.74    393.07 o 
   1   0   6       19.25        8.05      5.63 o 
   2   0   6       38.13       66.11     12.06 o 
   3   0   6      211.13      282.58     23.16 o 
   4   0   6      471.75      484.13     34.89 o 
   5   0   6      234.89      308.34     28.18 o 
   7   0   6       18.99       36.09     14.78 o 
   8   0   6       97.53       99.74     24.01 o 
   9   0   6       46.75        5.47     11.30 o 
  10   0   6      212.68      204.39     37.42 o 
  11   0   6      118.07       84.85     26.24 o 
 -15   1   6       61.87       95.25     15.41 o 
 -14   1   6       13.76       16.71      8.69 o 
 -13   1   6        5.26        0.99      5.71 o 
 -12   1   6        9.72       13.73      6.45 o 
 -11   1   6      385.31      421.00     15.13 o 
 -10   1   6     2865.54     3036.58     58.44 o 
  -9   1   6      253.80      234.50      8.58 o 
  -8   1   6      181.47      183.31     11.06 o 
  -7   1   6      196.40      193.28     11.29 o 
  -6   1   6      191.77      219.05     12.18 o 
  -5   1   6       22.44       25.63      2.32 o 
  -4   1   6      632.49      655.98     13.80 o 
  -3   1   6      820.70      965.00     20.67 o 
  -2   1   6       61.40       52.92      4.37 o 
  -1   1   6      105.07       72.50      5.63 o 
   0   1   6      159.82      214.55      9.63 o 
   1   1   6      550.28      527.88     18.54 o 
   2   1   6        6.23       35.14      7.42 o 
   3   1   6      130.88      112.40     16.71 o 
   4   1   6       80.60      108.21     26.68 o 
   5   1   6       23.89       18.40     19.58 o 
   6   1   6      204.07      196.08     16.81 o 
   7   1   6       77.23       68.00     13.56 o 
   8   1   6       12.33       15.76     11.54 o 
   9   1   6       30.03       15.42      9.63 o 
  10   1   6        2.64       18.21     10.94 o 
  11   1   6       44.15       51.07     15.09 o 
 -15   2   6       30.24       28.33     10.04 o 
 -14   2   6       53.32       67.61     11.85 o 
 -13   2   6        1.40        6.80      5.97 o 
 -12   2   6        0.74        4.79      5.15 o 
 -11   2   6       42.60       34.71      6.76 o 
 -10   2   6      123.08      128.14     12.15 o 
  -9   2   6      133.85      141.97      8.60 o 
  -8   2   6       85.71      106.92      6.04 o 
  -7   2   6       30.30       39.80      3.79 o 
  -6   2   6      329.08      383.98      9.69 o 
  -5   2   6        6.44        9.01      2.01 o 
  -4   2   6     1151.67     1283.84     27.06 o 
  -3   2   6     1531.65     1514.65     35.82 o 
  -2   2   6      133.43      145.37      5.81 o 
  -1   2   6      265.93      210.68      7.95 o 
   0   2   6       93.72      132.20      6.18 o 
   1   2   6       39.80       29.74      4.13 o 
   2   2   6      228.74      201.40      9.46 o 
   3   2   6      431.22      437.85     11.28 o 
   4   2   6      735.45      786.49     35.35 o 
   5   2   6        3.06        3.49      7.13 o 
   6   2   6      153.44      171.32     19.30 o 
   7   2   6       53.54       58.77     12.76 o 
   8   2   6       49.12       40.44     12.02 o 
   9   2   6        1.36        4.90      8.58 o 
  10   2   6        0.06        6.26      9.33 o 
  11   2   6        5.82        2.98      9.49 o 
 -15   3   6        0.01       -6.62      7.33 o 
 -14   3   6       25.43       32.32      9.03 o 
 -13   3   6       20.66       18.71      7.48 o 
 -12   3   6      100.60       80.96      9.80 o 
 -11   3   6        0.03       -0.14      4.62 o 
 -10   3   6     2081.04     2044.72     47.71 o 
  -9   3   6      272.55      259.54     12.37 o 
  -8   3   6       61.90       77.23      5.68 o 
  -7   3   6       23.37       17.12      3.00 o 
  -6   3   6      476.92      437.24     10.37 o 
  -5   3   6        4.37        8.56      4.29 o 
  -4   3   6     3806.64     3829.16     60.58 o 
  -3   3   6      270.69      285.60      7.91 o 
  -2   3   6        1.44       10.32      2.26 o 
  -1   3   6     2889.74     2506.45     47.96 o 
   0   3   6     1625.47     1557.70     31.53 o 
   1   3   6     3749.10     3645.29     67.90 o 
   2   3   6       42.48       37.64      4.70 o 
   3   3   6      593.47      572.11     14.31 o 
   4   3   6       51.17       61.15      7.88 o 
   5   3   6       17.20       10.12      5.42 o 
   6   3   6       85.73       71.46     13.66 o 
   7   3   6        1.39        0.82      5.33 o 
   8   3   6        1.15       -0.03      5.96 o 
   9   3   6       26.04       16.99      7.75 o 
  10   3   6       16.18        9.48      8.08 o 
  11   3   6        0.29       -0.65      7.54 o 
 -15   4   6        7.71       13.43     10.43 o 
 -14   4   6        3.51        0.43      7.96 o 
 -13   4   6        1.57       -4.23      6.31 o 
 -12   4   6        0.72       -0.40      4.93 o 
 -11   4   6        2.12        4.91      4.72 o 
 -10   4   6       17.06       14.64      5.45 o 
  -9   4   6       75.38       81.58      8.79 o 
  -8   4   6       21.62       18.17      5.35 o 
  -7   4   6      290.25      257.93      8.61 o 
  -6   4   6       70.24       73.05      5.96 o 
  -5   4   6       17.73       24.97      4.67 o 
  -4   4   6        2.14        3.73      3.08 o 
  -3   4   6      790.89      738.59     17.41 o 
  -2   4   6      590.09      631.88     13.18 o 
  -1   4   6      110.05      114.68      5.22 o 
   0   4   6      799.30      753.15     16.18 o 
   1   4   6      288.26      319.53      9.10 o 
   2   4   6      437.79      438.14     11.87 o 
   3   4   6      564.60      530.85     17.94 o 
   4   4   6       42.72       42.70      7.32 o 
   5   4   6      224.23      222.30     11.62 o 
   6   4   6       34.70       34.93      6.88 o 
   7   4   6       55.45       66.52     10.60 o 
   8   4   6       57.89       56.62     10.61 o 
   9   4   6        7.60       27.95      9.15 o 
  10   4   6      108.68       81.99     13.29 o 
  11   4   6       11.79       11.86      9.28 o 
 -14   5   6        4.20        1.62      8.62 o 
 -13   5   6       15.18       11.36      8.43 o 
 -12   5   6        0.11        1.76      6.15 o 
 -11   5   6      116.76      136.29     13.46 o 
 -10   5   6        0.14       -0.21      3.98 o 
  -9   5   6       51.95       60.59      9.93 o 
  -8   5   6      514.42      496.22     14.43 o 
  -7   5   6      194.55      198.17      8.43 o 
  -6   5   6     1352.60     1310.87     24.57 o 
  -5   5   6       49.26       37.74      4.61 o 
  -4   5   6     1503.34     1420.21     28.01 o 
  -3   5   6      297.16      285.79      9.13 o 
  -2   5   6     1356.63     1293.77     23.47 o 
  -1   5   6       69.94       80.00      5.71 o 
   0   5   6       26.16       24.98      2.82 o 
   1   5   6      100.59      137.76      7.42 o 
   2   5   6      382.63      363.45     11.65 o 
   3   5   6      192.33      219.34      8.28 o 
   4   5   6      673.98      674.84     19.02 o 
   5   5   6     1556.64     1393.98     39.08 o 
   6   5   6       36.89       35.14      6.33 o 
   7   5   6      166.25      161.53     13.91 o 
   8   5   6       76.47       71.63     13.00 o 
   9   5   6      140.92      138.91     16.60 o 
  10   5   6        0.12        8.92      8.18 o 
  11   5   6       45.72       21.08     10.43 o 
 -14   6   6        4.33        5.94      8.68 o 
 -13   6   6        0.34        1.10      5.32 o 
 -12   6   6       49.27       70.49     11.39 o 
 -11   6   6        2.30        6.19      6.37 o 
 -10   6   6       72.73       85.91     10.88 o 
  -9   6   6      478.31      441.78     15.38 o 
  -8   6   6        0.55        4.56      3.05 o 
  -7   6   6      409.50      375.00     13.09 o 
  -6   6   6        6.12        2.72      2.66 o 
  -5   6   6      860.21      846.83     21.53 o 
  -4   6   6      590.97      615.21     15.45 o 
  -3   6   6       51.93       46.02      4.64 o 
  -2   6   6     1600.60     1457.68     26.40 o 
  -1   6   6      343.44      325.16      9.25 o 
   0   6   6      206.03      184.16      7.30 o 
   1   6   6      115.90      124.81      6.48 o 
   2   6   6       26.52       31.14      4.57 o 
   3   6   6       75.09       75.53      7.06 o 
   4   6   6      219.37      226.81     12.55 o 
   5   6   6      205.78      242.08     13.10 o 
   6   6   6      440.58      483.00     20.35 o 
   7   6   6        0.69       -1.24      4.82 o 
   8   6   6       10.74        9.78      6.29 o 
   9   6   6        0.00        4.21      7.46 o 
  10   6   6        0.05       -6.47      6.47 o 
  11   6   6        5.26        9.56     16.12 o 
 -14   7   6        9.69       12.83     10.07 o 
 -13   7   6        0.02       -0.53      8.37 o 
 -12   7   6       61.00       63.78     11.41 o 
 -11   7   6       29.73       30.35      6.46 o 
 -10   7   6        7.30       37.06     10.64 o 
  -9   7   6       88.48       73.21      6.88 o 
  -8   7   6      583.76      529.92     17.02 o 
  -7   7   6        8.97        8.89      3.34 o 
  -6   7   6      274.31      261.42     10.92 o 
  -5   7   6      343.10      343.74     12.52 o 
  -4   7   6      254.73      217.30      9.96 o 
  -3   7   6      772.18      746.98     16.02 o 
  -2   7   6      706.90      664.30     14.84 o 
  -1   7   6       55.15       53.47      4.06 o 
   0   7   6       68.68       77.25      4.40 o 
   1   7   6        0.93       11.00      3.96 o 
   2   7   6       51.67       26.97      5.51 o 
   3   7   6       43.95       58.91      7.52 o 
   4   7   6       33.12       38.01      6.93 o 
   5   7   6       29.19       38.83     12.34 o 
   6   7   6        4.55       -0.57      4.61 o 
   7   7   6        0.18        1.55      5.47 o 
   8   7   6       52.14       36.46      8.51 o 
   9   7   6       12.82       11.83      7.24 o 
  10   7   6       43.85       48.90     12.42 o 
 -14   8   6       40.20       38.06     25.24 o 
 -13   8   6        0.82        0.30      7.47 o 
 -12   8   6        0.55        6.23      5.59 o 
 -11   8   6        9.48       27.61      9.81 o 
 -10   8   6      126.91      120.94      8.88 o 
  -9   8   6       90.42       78.11      7.72 o 
  -8   8   6      263.02      260.58     12.42 o 
  -7   8   6       74.70       78.40      7.51 o 
  -6   8   6      152.13      167.19     10.74 o 
  -5   8   6       27.83       20.70      4.92 o 
  -4   8   6      219.27      205.23     10.71 o 
  -3   8   6      344.69      317.11     12.21 o 
  -2   8   6      576.87      616.61     20.15 o 
  -1   8   6      552.72      564.20     13.92 o 
   0   8   6        4.53        4.70      3.06 o 
   1   8   6        0.45       -3.36      3.36 o 
   2   8   6       17.58        8.86      5.15 o 
   3   8   6       23.62       21.94      5.12 o 
   4   8   6     1463.42     1427.58     34.64 o 
   5   8   6        1.11       22.80     19.47 o 
   6   8   6        1.96        1.65      4.99 o 
   7   8   6       51.64       45.93     10.90 o 
   8   8   6       23.57       26.83      8.15 o 
   9   8   6        2.02        2.54      6.84 o 
  10   8   6        6.09        1.36      8.49 o 
 -13   9   6       81.14       96.97     17.25 o 
 -12   9   6       70.36       64.12      8.81 o 
 -11   9   6       35.84       26.14     10.54 o 
 -10   9   6       86.39       60.95     11.05 o 
  -9   9   6       50.80       47.65      6.86 o 
  -8   9   6        0.02        4.11      4.15 o 
  -7   9   6      394.01      355.04     16.86 o 
  -6   9   6       20.56       12.40      4.67 o 
  -5   9   6       87.41       80.34      8.05 o 
  -4   9   6      223.69      222.01     11.36 o 
  -3   9   6      825.10      781.27     26.72 o 
  -2   9   6      559.40      570.68     14.38 o 
  -1   9   6        0.79       -0.44      6.48 o 
   0   9   6      238.37      237.08     10.23 o 
   1   9   6      226.82      240.71      9.36 o 
   2   9   6        4.19       14.34      3.89 o 
   3   9   6       27.02       26.29      5.65 o 
   4   9   6       95.16      100.33     12.47 o 
   5   9   6       90.56      121.46      9.47 o 
   6   9   6       42.83       46.49      8.70 o 
   7   9   6       20.83       18.76      7.40 o 
   8   9   6        3.08        5.64      6.57 o 
   9   9   6        0.43        5.56      6.85 o 
 -13  10   6        2.96        9.37      7.86 o 
 -12  10   6       10.29       21.30      7.44 o 
 -11  10   6       23.25       19.67      8.44 o 
 -10  10   6        3.02        3.34      4.96 o 
  -9  10   6       67.27       56.61      7.79 o 
  -8  10   6        0.06        1.10      4.47 o 
  -7  10   6        0.00        3.50      4.29 o 
  -6  10   6      269.01      252.39     13.12 o 
  -5  10   6        3.88        0.09      3.65 o 
  -4  10   6      362.77      409.27     20.39 o 
  -3  10   6       49.94       34.98      6.94 o 
  -2  10   6      992.79      958.95     25.55 o 
  -1  10   6      124.63      177.26     13.48 o 
   0  10   6       11.50       18.21      5.92 o 
   1  10   6        1.83        7.26      4.62 o 
   2  10   6       19.62       31.34      5.73 o 
   3  10   6      337.62      379.44     13.43 o 
   4  10   6       27.63       25.63      6.67 o 
   5  10   6      204.75      215.05     14.74 o 
   6  10   6       54.37       35.32      8.23 o 
   7  10   6       35.44       27.63      8.03 o 
   8  10   6       65.90       77.31     11.86 o 
   9  10   6       21.38       15.23      8.00 o 
 -12  11   6       23.56       26.60     12.34 o 
 -11  11   6      106.24       78.00     11.30 o 
 -10  11   6      130.41      124.75     16.41 o 
  -9  11   6        3.64       21.45      8.16 o 
  -8  11   6       62.65       60.28      8.30 o 
  -7  11   6       17.14       16.80      5.94 o 
  -6  11   6       25.33        7.58      4.93 o 
  -5  11   6        0.16       -0.89      4.13 o 
  -4  11   6      659.75      645.04     20.67 o 
  -3  11   6        8.54        5.49      4.52 o 
  -2  11   6       59.66       61.03     22.11 o 
  -1  11   6     1086.70     1045.30     28.07 o 
   0  11   6       23.69       34.45      6.63 o 
   1  11   6      120.45      127.34      8.61 o 
   2  11   6      132.83      141.53     10.94 o 
   3  11   6       26.95       24.09      5.41 o 
   4  11   6      297.27      306.24     14.52 o 
   5  11   6        5.50        7.82      5.58 o 
   6  11   6        4.05        4.92      7.17 o 
   7  11   6        0.62       -1.31      6.44 o 
   8  11   6       11.62        5.58      7.31 o 
 -11  12   6       43.72       30.78     10.56 o 
 -10  12   6        0.52       -3.42      5.73 o 
  -9  12   6       14.32       15.38      6.63 o 
  -8  12   6       48.62       45.18      8.18 o 
  -7  12   6       10.16        0.33      5.29 o 
  -6  12   6       85.79       66.93      8.71 o 
  -5  12   6      312.08      344.04     15.47 o 
  -4  12   6      336.32      360.94     15.51 o 
  -3  12   6      851.31      836.73     24.95 o 
  -2  12   6      826.39      857.27     25.26 o 
  -1  12   6       87.28      108.03      9.87 o 
   0  12   6        0.98       -0.75      4.56 o 
   1  12   6      121.43      111.28      9.95 o 
   2  12   6       54.92       54.62      8.32 o 
   3  12   6       17.41        8.78      5.04 o 
   4  12   6      110.22      115.71     10.96 o 
   5  12   6       25.38       25.31      7.02 o 
   6  12   6      100.08       89.76     18.02 o 
   7  12   6       10.74        6.10      9.98 o 
   8  12   6      152.44      194.20     26.49 o 
 -11  13   6        2.85        1.71      9.67 o 
 -10  13   6       68.35       60.70      9.61 o 
  -9  13   6        6.95       14.21      7.07 o 
  -8  13   6        2.24       -0.66      5.53 o 
  -7  13   6       21.04       22.35      6.88 o 
  -6  13   6        8.98        9.91      5.78 o 
  -5  13   6      217.49      239.24     15.13 o 
  -4  13   6       63.79       41.45      7.66 o 
  -3  13   6        0.04       -1.19      5.20 o 
  -2  13   6        0.08       -3.99      4.88 o 
  -1  13   6       16.99        7.98      5.54 o 
   0  13   6        6.89        6.74      6.16 o 
   1  13   6       71.33       78.08     10.13 o 
   2  13   6       12.00       12.65      5.25 o 
   3  13   6        5.53        7.48      5.28 o 
   4  13   6       30.75       16.02      7.42 o 
   5  13   6       35.50       35.81      8.72 o 
   6  13   6        7.03        4.81      8.76 o 
   7  13   6       17.22        9.98      9.55 o 
 -10  14   6       14.66        2.50      8.04 o 
  -9  14   6       52.82       49.84      9.37 o 
  -8  14   6       71.15       90.36     12.65 o 
  -7  14   6        1.87       -5.38      5.73 o 
  -6  14   6        2.26       -0.01      5.93 o 
  -5  14   6       45.68       52.33      8.56 o 
  -4  14   6       21.18       27.03      7.33 o 
  -3  14   6       84.68       76.07      9.73 o 
  -2  14   6      106.78       89.51     10.18 o 
  -1  14   6       25.02       23.28      7.81 o 
   0  14   6        3.73        5.89      6.19 o 
   1  14   6        6.33       15.70      8.12 o 
   2  14   6       14.08       13.32      8.40 o 
   3  14   6        0.16        1.05      6.73 o 
   4  14   6      104.74      154.19     16.85 o 
   5  14   6        0.87        8.49      8.06 o 
   6  14   6        6.83       -0.50      8.61 o 
  -9  15   6       81.21       73.87     11.33 o 
  -8  15   6       11.68       12.93      7.39 o 
  -7  15   6        0.73       -1.86      6.15 o 
  -6  15   6       65.57       84.88     11.91 o 
  -5  15   6       31.18       33.89      8.00 o 
  -4  15   6        7.35        2.67      6.34 o 
  -3  15   6       73.19       76.39     10.05 o 
  -2  15   6        3.32        2.54      8.69 o 
  -1  15   6      111.48      104.26     15.22 o 
   0  15   6        0.06       -5.00      7.46 o 
   1  15   6        0.10        6.33      7.99 o 
   2  15   6        0.28        2.20      7.84 o 
   3  15   6       21.64       31.15     11.91 o 
   4  15   6       72.26       62.61     12.32 o 
   5  15   6        0.04        3.56      7.98 o 
  -7  16   6       83.41       77.21     11.09 o 
  -6  16   6        1.19        6.02      7.61 o 
  -5  16   6        0.42        4.26      7.09 o 
  -4  16   6       24.42       31.31      9.71 o 
  -3  16   6       82.38      114.13     14.08 o 
  -2  16   6       11.15       19.25     10.11 o 
  -1  16   6        0.76       19.78      9.73 o 
   0  16   6        9.08       13.90      8.85 o 
   1  16   6       48.23       71.48     16.63 o 
   2  16   6       23.76       25.57     10.04 o 
   3  16   6       30.44       44.89     22.41 o 
   4  16   6        4.14       10.35     10.96 o 
  -6  17   6       31.53       35.69     21.69 o 
  -5  17   6        0.38       -0.64      9.79 o 
  -4  17   6       14.45       20.76      9.60 o 
  -3  17   6       39.89       47.37     12.59 o 
  -2  17   6       10.94       19.39     10.16 o 
  -1  17   6       25.95       30.55     11.29 o 
   0  17   6       34.87       46.01     12.47 o 
   1  17   6       15.32       15.36      9.59 o 
   2  17   6      190.79      258.75     23.81 o 
 -15   1   7        2.01       24.72     10.11 o 
 -14   1   7       28.66       27.07      9.29 o 
 -13   1   7        4.45        5.84      6.20 o 
 -12   1   7       29.92       25.56      6.17 o 
 -11   1   7       88.06      108.46     10.21 o 
 -10   1   7      403.40      425.26     23.92 o 
  -9   1   7       96.96       91.67      5.79 o 
  -8   1   7      907.25      913.96     19.35 o 
  -7   1   7       34.38       41.75      3.07 o 
  -6   1   7      685.29      704.35     15.35 o 
  -5   1   7     1044.08     1160.07     22.71 o 
  -4   1   7      459.81      466.93     11.05 o 
  -3   1   7      279.68      368.77     11.29 o 
  -2   1   7     1070.06     1012.68     24.95 o 
  -1   1   7      280.67      212.77     17.08 o 
   0   1   7     1747.78     1595.79     44.12 o 
   1   1   7      138.40      105.86      9.34 o 
   2   1   7      225.43      287.46     16.19 o 
   3   1   7      653.39      637.36     75.44 o 
   4   1   7      129.15       97.77     14.17 o 
   5   1   7       16.25        9.95      8.43 o 
   6   1   7       45.16       30.59      9.70 o 
   7   1   7       26.76        6.10     10.37 o 
   8   1   7       72.18       83.03     16.09 o 
   9   1   7       16.43       25.57     11.31 o 
  10   1   7       10.29        0.19      8.84 o 
  11   1   7        7.14        7.12     10.53 o 
 -15   2   7        3.62       11.77      8.80 o 
 -14   2   7      131.07      161.96     17.11 o 
 -13   2   7       15.01       25.42      7.00 o 
 -12   2   7      116.48      121.13     10.21 o 
 -11   2   7       86.00       92.16      9.40 o 
 -10   2   7       97.54       80.10      8.34 o 
  -9   2   7      121.46      127.46      7.78 o 
  -8   2   7      244.94      255.38     12.55 o 
  -7   2   7        0.29       29.88      8.39 o 
  -6   2   7      234.22      307.88      7.69 o 
  -5   2   7        1.24       10.47      6.70 o 
  -4   2   7     4597.93     5013.54    106.25 o 
  -3   2   7      353.26      372.05     11.49 o 
  -2   2   7      331.08      368.64     11.81 o 
  -1   2   7     2781.25     2649.20     57.63 o 
   0   2   7      810.15      812.23     23.05 o 
   1   2   7       10.55       28.50      3.56 o 
   2   2   7       21.29       27.62      4.32 o 
   3   2   7       50.95       67.99     10.59 o 
   4   2   7      460.44      497.81     27.03 o 
   5   2   7      438.00      394.02     44.23 o 
   6   2   7      177.66      183.88     20.85 o 
   7   2   7       16.52        4.10      6.98 o 
   8   2   7       17.94        7.02      7.89 o 
   9   2   7      197.61      208.11     25.96 o 
  10   2   7       14.19       15.14      8.56 o 
  11   2   7        0.02       -3.71      7.65 o 
 -15   3   7        4.25        5.38     13.53 o 
 -14   3   7       22.19       16.73      7.02 o 
 -13   3   7       12.44        5.07      5.60 o 
 -12   3   7        8.60        5.94      5.13 o 
 -11   3   7       87.31       67.62      9.00 o 
 -10   3   7       11.05       17.25      9.47 o 
  -9   3   7        4.98       15.17      4.94 o 
  -8   3   7      632.95      615.58     16.92 o 
  -7   3   7        4.34       16.60      8.24 o 
  -6   3   7      549.16      562.08     14.93 o 
  -5   3   7      199.21      208.83      8.82 o 
  -4   3   7      324.08      339.94     10.29 o 
  -3   3   7      114.83      161.03      5.94 o 
  -2   3   7      215.50      219.54      7.10 o 
  -1   3   7     1134.52     1097.70     23.95 o 
   0   3   7      394.16      356.07     10.61 o 
   1   3   7      120.98      120.89      6.23 o 
   2   3   7      856.58      852.38     19.83 o 
   3   3   7        3.74       10.48      4.85 o 
   4   3   7      475.00      410.33     19.37 o 
   5   3   7      252.75      220.95     14.71 o 
   6   3   7        0.90        2.13      5.01 o 
   7   3   7       19.86       13.40      6.92 o 
   8   3   7      132.88      118.31     14.99 o 
   9   3   7        6.44        7.08      7.55 o 
  10   3   7       42.02       47.79     11.57 o 
  11   3   7        0.53        2.43      8.39 o 
 -15   4   7        2.19       14.99     13.65 o 
 -14   4   7       14.27       17.99     10.18 o 
 -12   4   7        3.33        1.41      4.60 o 
 -11   4   7       96.78       93.85      9.65 o 
 -10   4   7      693.05      636.80     19.07 o 
  -9   4   7       14.52       13.46      4.31 o 
  -8   4   7      128.19      128.50      6.52 o 
  -7   4   7        0.01        0.16      2.45 o 
  -6   4   7      488.28      494.31     11.97 o 
  -5   4   7       39.14       43.14      5.86 o 
  -4   4   7       41.21       68.35      4.35 o 
  -3   4   7       56.20       60.84      3.70 o 
  -2   4   7       15.73        0.61      2.15 o 
  -1   4   7      409.83      400.27     15.74 o 
   0   4   7       54.18       49.50      5.25 o 
   1   4   7      800.21      794.49     19.15 o 
   2   4   7       66.52       65.11      6.05 o 
   3   4   7        0.62        5.38      3.43 o 
   4   4   7       21.83       18.00      7.40 o 
   5   4   7      125.91      130.68     13.71 o 
   6   4   7      118.25      107.05     13.01 o 
   7   4   7       47.20       47.32      9.73 o 
   8   4   7       16.24       18.12      7.66 o 
   9   4   7        3.12        1.72      6.38 o 
  10   4   7       15.30        3.73      7.89 o 
 -15   5   7        0.84      -11.10     16.65 o 
 -14   5   7       12.62        5.37      8.93 o 
 -13   5   7        8.26        5.17      7.79 o 
 -12   5   7       40.33       45.64      9.47 o 
 -11   5   7        1.28        1.89      5.66 o 
 -10   5   7      141.41      108.13     11.59 o 
  -9   5   7        1.00       11.16      7.62 o 
  -8   5   7      190.47      196.10     11.04 o 
  -7   5   7        0.00        6.36      4.84 o 
  -6   5   7        3.36        5.98      5.95 o 
  -5   5   7       33.41       40.00      7.71 o 
  -4   5   7        8.07        2.86      2.37 o 
  -3   5   7        3.78       -1.88      1.88 o 
  -2   5   7       91.03       90.04      6.02 o 
  -1   5   7        4.33       10.27      3.18 o 
   0   5   7      337.10      296.87      9.10 o 
   1   5   7      366.47      319.31      9.73 o 
   2   5   7      123.16      159.34     11.83 o 
   3   5   7       57.62       67.33      7.86 o 
   4   5   7      498.32      504.01     15.85 o 
   5   5   7       67.18       59.89      7.69 o 
   6   5   7      139.87      140.20     15.00 o 
   7   5   7      124.58      111.39     14.32 o 
   8   5   7       25.96       28.73      9.81 o 
   9   5   7        9.89       10.33      8.20 o 
  10   5   7        0.45        8.69      8.58 o 
 -14   6   7        0.60       -0.98      8.45 o 
 -13   6   7       73.08       76.97     20.62 o 
 -12   6   7        1.13       -3.90      5.99 o 
 -11   6   7       94.66       95.87     12.07 o 
 -10   6   7        1.60       13.28      6.04 o 
  -9   6   7        0.20        4.42      4.29 o 
  -8   6   7        9.13        9.06      3.47 o 
  -7   6   7        0.21       -1.32      2.10 o 
  -6   6   7      330.04      298.28     11.54 o 
  -5   6   7       39.04       48.77      7.70 o 
  -4   6   7      133.39      133.43      8.47 o 
  -3   6   7      370.61      362.99     11.32 o 
  -2   6   7     1030.57     1126.89     21.82 o 
  -1   6   7      156.37      154.39      6.65 o 
   0   6   7      208.97      238.35      8.17 o 
   1   6   7      221.56      242.38     10.10 o 
   2   6   7        0.24       -1.21      3.92 o 
   3   6   7      151.22      178.55      8.95 o 
   4   6   7      729.93      703.67     26.73 o 
   5   6   7       24.71       25.15      8.44 o 
   6   6   7        1.94        2.14      5.04 o 
   7   6   7       35.16       24.68      8.47 o 
   8   6   7        0.02       -5.64      6.14 o 
   9   6   7        1.77       -1.24      6.92 o 
  10   6   7        1.09       -2.30      8.17 o 
 -14   7   7       13.83        0.66      8.50 o 
 -13   7   7       66.90       80.22     15.57 o 
 -12   7   7        6.15        9.33      7.35 o 
 -11   7   7      142.52      189.59     14.63 o 
 -10   7   7        5.78       12.10      6.14 o 
  -9   7   7       51.42       60.92      7.27 o 
  -8   7   7       21.60       17.90      3.63 o 
  -7   7   7      266.46      232.26     10.96 o 
  -6   7   7       87.71       77.26      6.98 o 
  -5   7   7       26.45       25.40      4.96 o 
  -4   7   7       94.31      107.66      8.16 o 
  -3   7   7      294.90      284.26     10.37 o 
  -2   7   7     1385.52     1285.38     24.64 o 
  -1   7   7       29.87       37.47      3.99 o 
   0   7   7       19.78       29.25      4.01 o 
   1   7   7        8.65        3.07      3.86 o 
   2   7   7      259.23      248.36      9.39 o 
   3   7   7       50.17       48.85      7.95 o 
   4   7   7      379.99      351.46     13.67 o 
   5   7   7      282.32      278.52     20.41 o 
   6   7   7       51.22       66.16      9.89 o 
   7   7   7        3.21        0.41      5.38 o 
   8   7   7       44.87       43.06     10.77 o 
   9   7   7       13.89       14.79      9.18 o 
  10   7   7       16.37       12.33      9.49 o 
 -14   8   7       20.62       22.79     11.02 o 
 -13   8   7        2.84       -2.10      7.79 o 
 -12   8   7        4.63        5.71      8.76 o 
 -11   8   7       28.38       19.56      7.32 o 
 -10   8   7        5.00        0.55      4.28 o 
  -9   8   7       38.23       28.38      4.77 o 
  -8   8   7       17.40        9.01      6.03 o 
  -7   8   7        3.19        0.15      3.12 o 
  -6   8   7       53.48       52.91      6.75 o 
  -5   8   7     1044.39      970.25     25.38 o 
  -4   8   7       54.48       64.56      7.04 o 
  -3   8   7       45.96       32.60      5.24 o 
  -2   8   7        8.13        4.22      3.11 o 
  -1   8   7      104.59       96.25      7.08 o 
   0   8   7       17.58       14.41      6.33 o 
   1   8   7        0.20       -2.68      3.82 o 
   2   8   7        1.38       -3.04      3.39 o 
   3   8   7       62.29       69.91      8.24 o 
   4   8   7       37.93       37.99      6.66 o 
   5   8   7       90.09      130.94     17.89 o 
   6   8   7       26.80       29.00      7.63 o 
   7   8   7        0.61       -1.92      5.40 o 
   8   8   7       15.95        9.88      7.00 o 
   9   8   7        6.50        7.09      8.74 o 
 -13   9   7        1.64       -0.06      9.86 o 
 -12   9   7        4.13       16.20      7.63 o 
 -11   9   7        0.39        2.02      6.66 o 
 -10   9   7       63.49       42.79      5.49 o 
  -9   9   7       63.21       45.33      7.06 o 
  -8   9   7      305.17      306.53     14.27 o 
  -7   9   7      534.11      482.98     17.24 o 
  -6   9   7      369.10      325.71     13.85 o 
  -5   9   7       41.79       31.83      5.95 o 
  -4   9   7      318.19      304.91     13.00 o 
  -3   9   7      497.52      474.06     16.23 o 
  -2   9   7      107.78      104.64      9.82 o 
  -1   9   7       12.07       15.91      4.82 o 
   0   9   7        3.28        8.48      4.86 o 
   1   9   7      328.25      362.91     15.06 o 
   2   9   7       96.50      109.53      8.83 o 
   3   9   7        4.01       12.73      8.75 o 
   4   9   7        1.38        6.82      4.97 o 
   5   9   7       49.81       48.57      8.13 o 
   6   9   7       12.35        7.59      6.34 o 
   7   9   7       91.07      105.70     12.90 o 
   8   9   7       12.16       13.79      7.81 o 
   9   9   7       10.58       11.38      7.81 o 
 -13  10   7       38.73       60.10     23.27 o 
 -12  10   7        4.11       11.33     12.57 o 
 -11  10   7       83.72      111.85     10.66 o 
 -10  10   7        4.86       -3.70      4.64 o 
  -9  10   7       25.52       23.84      7.98 o 
  -8  10   7       25.56       27.46      5.92 o 
  -7  10   7       55.00       53.97      7.34 o 
  -6  10   7       69.19       83.05      8.56 o 
  -5  10   7      386.75      375.66     15.18 o 
  -4  10   7      970.77      869.54     24.49 o 
  -3  10   7      344.83      348.15     13.65 o 
  -2  10   7      257.30      273.17     14.01 o 
  -1  10   7     1982.14     1948.59     43.70 o 
   0  10   7      240.00      222.86     10.96 o 
   1  10   7      167.99      175.64     11.33 o 
   2  10   7      143.05      117.84      9.69 o 
   3  10   7        0.01        0.24      4.77 o 
   4  10   7      135.13      133.78     12.36 o 
   5  10   7       67.94       77.32     10.72 o 
   6  10   7       24.28       26.38      7.74 o 
   7  10   7       12.16        8.09      6.90 o 
   8  10   7       10.89       -0.74      6.76 o 
 -12  11   7        1.49       -6.33      6.33 o 
 -11  11   7       22.27       37.14     13.38 o 
 -10  11   7        3.43       -0.38      6.54 o 
  -9  11   7       12.25       22.19      9.17 o 
  -8  11   7        1.38        0.08      4.60 o 
  -7  11   7        4.00        4.52      4.79 o 
  -6  11   7        3.48        4.57      5.22 o 
  -5  11   7      392.04      387.61     16.06 o 
  -4  11   7        0.01       -2.95      4.12 o 
  -3  11   7        7.83        2.18      4.43 o 
  -2  11   7      316.63      308.46     13.86 o 
  -1  11   7      106.64      109.98      9.87 o 
   0  11   7       12.22        7.55      4.91 o 
   1  11   7       95.83       83.09      8.79 o 
   2  11   7       81.28       88.68      9.70 o 
   3  11   7       12.49       10.78      5.13 o 
   4  11   7        0.75        5.58      4.88 o 
   5  11   7        1.61        8.93      7.03 o 
   6  11   7       12.74       18.11      9.04 o 
   7  11   7        0.49       -1.94      6.93 o 
   8  11   7        2.92       15.54      9.03 o 
 -11  12   7       14.89       30.91     14.36 o 
 -10  12   7        6.61        9.39      7.69 o 
  -9  12   7       51.92       42.44      8.23 o 
  -8  12   7      199.62      214.13     14.70 o 
  -7  12   7       70.92       54.36      7.98 o 
  -6  12   7        9.92        4.80      5.32 o 
  -5  12   7       25.74       20.96      6.43 o 
  -4  12   7       20.54       16.95      5.88 o 
  -3  12   7       19.56       18.96      5.94 o 
  -2  12   7      522.51      564.83     19.86 o 
  -1  12   7       35.99       45.09      7.48 o 
   0  12   7       30.05       23.72      6.91 o 
   1  12   7        0.00        0.23      5.58 o 
   2  12   7        4.66        9.60      5.27 o 
   3  12   7        8.43       16.17      5.85 o 
   4  12   7      133.81      172.65     13.27 o 
   5  12   7      165.74      214.39     17.54 o 
   6  12   7        4.18        1.67      7.45 o 
   7  12   7        3.94        6.63     11.18 o 
 -11  13   7       62.40       69.82     18.00 o 
 -10  13   7       16.45        7.93      6.75 o 
  -9  13   7       20.15        6.21      6.45 o 
  -8  13   7       33.94       31.60      7.58 o 
  -7  13   7       20.26        9.01      6.23 o 
  -6  13   7       14.09        4.28      5.50 o 
  -5  13   7       32.10       43.84      8.08 o 
  -4  13   7       37.61       34.92      7.34 o 
  -3  13   7      276.69      296.75     15.43 o 
  -2  13   7       26.85       19.28      6.32 o 
  -1  13   7       10.95       10.28      5.95 o 
   0  13   7        6.92        9.58      6.56 o 
   1  13   7       79.15       96.87     11.25 o 
   2  13   7      131.84      163.28     13.84 o 
   3  13   7       49.31       42.21      7.82 o 
   4  13   7      105.53      105.28     11.08 o 
   5  13   7       44.25       40.80     11.32 o 
   6  13   7       74.97       70.57     14.04 o 
 -10  14   7        0.42       -2.05      6.43 o 
  -9  14   7       15.03       15.19      7.61 o 
  -8  14   7       12.40        4.40      6.55 o 
  -7  14   7       38.51       36.16      8.25 o 
  -6  14   7        0.02        0.16      5.86 o 
  -5  14   7        8.43        5.78      5.86 o 
  -4  14   7      173.18      190.96     16.90 o 
  -3  14   7       98.05       97.37     10.46 o 
  -2  14   7       50.56       49.65      8.61 o 
  -1  14   7      370.84      393.97     19.34 o 
   0  14   7       16.00       13.26      7.20 o 
   1  14   7       38.79       52.79      9.38 o 
   2  14   7       31.70       23.61      8.92 o 
   3  14   7        6.67       10.81     10.59 o 
   4  14   7        0.66       14.43      7.87 o 
   5  14   7       37.95       48.04     12.23 o 
  -9  15   7        0.78        1.96      6.93 o 
  -8  15   7       36.85       36.99      9.01 o 
  -7  15   7        5.50        5.66      6.56 o 
  -6  15   7       12.28        5.58      6.54 o 
  -5  15   7       26.49       29.91      8.83 o 
  -4  15   7       44.01       43.12      8.76 o 
  -3  15   7       60.20       57.42      9.58 o 
  -2  15   7       80.93       76.46     11.06 o 
  -1  15   7       40.99       33.01     10.35 o 
   0  15   7        1.44        8.80      8.25 o 
   1  15   7       21.05       46.32     11.16 o 
   2  15   7      164.95      172.10     22.89 o 
   3  15   7        0.40       10.65     10.11 o 
   4  15   7        0.47       18.53     10.99 o 
  -7  16   7        1.14        0.29      6.79 o 
  -6  16   7       34.89       28.97      8.53 o 
  -5  16   7        2.26       -5.61      7.46 o 
  -4  16   7      117.89      121.02     18.12 o 
  -3  16   7       25.59       24.23     10.38 o 
  -2  16   7       33.32       26.90     12.24 o 
  -1  16   7        4.17        2.37      8.53 o 
   0  16   7      205.87      257.57     30.19 o 
   1  16   7        2.20       13.76      9.02 o 
   2  16   7        1.55        2.50     13.44 o 
   3  16   7        0.00       10.55     10.79 o 
  -5  17   7       14.38       13.45      9.02 o 
  -4  17   7        6.27        5.67      8.35 o 
  -3  17   7        1.14        0.51      8.65 o 
  -2  17   7        0.06      -11.81     11.81 o 
  -1  17   7       12.98       20.41     13.28 o 
   0  17   7        2.74        6.00      9.51 o 
   1  17   7        1.27       12.75     11.06 o 
 -15   0   8      126.84      128.14     23.78 o 
 -14   0   8      147.53      181.14     25.92 o 
 -13   0   8        0.49        3.05      8.99 o 
 -12   0   8        4.36        5.65      7.89 o 
 -11   0   8        1.16       -9.94     14.61 o 
 -10   0   8     5241.00     5031.95    133.02 o 
  -9   0   8      119.32      109.87      7.86 o 
  -8   0   8      250.68      262.88     20.56 o 
  -7   0   8      415.09      474.77     20.65 o 
  -6   0   8      352.39      397.52     14.94 o 
  -5   0   8     1125.04     1162.51     32.73 o 
  -4   0   8      999.31     1232.76     34.44 o 
  -3   0   8       67.67       49.73     10.07 o 
  -2   0   8      126.66      135.24     13.91 o 
  -1   0   8       64.76       91.37     19.14 o 
   0   0   8      136.85      135.63     10.80 o 
   1   0   8       65.81       60.88     11.86 o 
   2   0   8       88.39       69.82     14.78 o 
   3   0   8      192.08      169.95     18.98 o 
   4   0   8      892.54      850.07     55.34 o 
   5   0   8      746.56      833.25     55.50 o 
   6   0   8       86.44      114.52     24.91 o 
   7   0   8      108.21      155.08     30.00 o 
   8   0   8       72.34       70.01     22.24 o 
   9   0   8      331.07      273.40     42.81 o 
  10   0   8        7.10       -0.18     12.02 o 
 -15   1   8        0.45        4.39      8.56 o 
 -14   1   8        0.01       -5.13      6.56 o 
 -13   1   8       34.93       25.18      7.06 o 
 -12   1   8       19.66       23.14      7.61 o 
 -11   1   8       13.99       14.60      4.90 o 
 -10   1   8        0.21       -1.46      4.74 o 
  -9   1   8      500.85      524.60     14.77 o 
  -8   1   8      543.09      538.05     13.24 o 
  -7   1   8      159.43      177.84     13.16 o 
  -6   1   8     1633.55     1518.60     29.21 o 
  -5   1   8      211.99      223.20     10.98 o 
  -4   1   8      371.77      386.05     11.06 o 
  -3   1   8     1142.73     1187.87     29.00 o 
  -2   1   8       91.27       95.02      6.01 o 
  -1   1   8      152.37      148.65      7.52 o 
   0   1   8      282.84      228.82     23.11 o 
   1   1   8       22.35       22.41      4.15 o 
   2   1   8      554.77      567.69     21.98 o 
   3   1   8        4.51       83.96     18.92 o 
   4   1   8      574.07      559.76     37.14 o 
   5   1   8      885.83      870.29     41.18 o 
   6   1   8       52.69       34.85     10.77 o 
   7   1   8        0.12        0.13      6.40 o 
   8   1   8       13.75       13.58     12.44 o 
   9   1   8       21.13        8.88      9.47 o 
  10   1   8       54.56       42.90     14.32 o 
 -15   2   8       45.33       46.77     11.58 o 
 -14   2   8       18.79       18.43      8.72 o 
 -13   2   8        2.14        8.94      5.92 o 
 -12   2   8       14.60       13.22      5.22 o 
 -11   2   8       69.52       92.95      9.70 o 
 -10   2   8        9.79       11.78      4.78 o 
  -9   2   8       88.44       80.14     10.24 o 
  -8   2   8       35.00       45.52      5.13 o 
  -7   2   8      186.32      210.20     10.42 o 
  -6   2   8      867.84      904.55     21.21 o 
  -5   2   8       80.57       93.81     10.21 o 
  -4   2   8      145.24      133.42     15.25 o 
  -3   2   8      175.06      218.97      9.35 o 
  -2   2   8      293.34      307.92      9.94 o 
  -1   2   8      199.39      230.71      9.35 o 
   0   2   8      717.88      759.91     21.12 o 
   1   2   8      141.43      149.28     13.18 o 
   2   2   8       47.97       50.29      6.13 o 
   3   2   8       15.54       19.19      4.27 o 
   4   2   8       52.40       67.84     15.52 o 
   5   2   8       27.37       45.72      7.78 o 
   6   2   8       31.62       26.45      9.43 o 
   7   2   8      117.36       99.67     16.86 o 
   8   2   8       25.32       27.23      9.10 o 
   9   2   8        7.86        8.69      7.98 o 
  10   2   8        6.20        6.97      8.43 o 
 -15   3   8       84.93      128.38     25.17 o 
 -14   3   8      106.62      141.89     19.49 o 
 -13   3   8       12.26        6.16      5.42 o 
 -12   3   8        0.09        2.10      4.47 o 
 -11   3   8      217.04      201.27     12.40 o 
 -10   3   8        1.34        4.90      4.45 o 
  -9   3   8        0.41        6.07     10.67 o 
  -8   3   8       19.77       29.92      6.97 o 
  -7   3   8        4.04        4.82      3.35 o 
  -6   3   8      492.31      502.19     16.32 o 
  -5   3   8       34.83       24.34      3.59 o 
  -4   3   8      566.72      561.80     16.84 o 
  -3   3   8       18.68       31.58      4.25 o 
  -2   3   8      547.37      490.14     15.00 o 
  -1   3   8     2601.30     2418.83     47.66 o 
   0   3   8       68.52       81.04      7.88 o 
   1   3   8        5.41        2.93      5.24 o 
   2   3   8        0.39        8.61      6.33 o 
   3   3   8     1021.59     1007.81     27.72 o 
   4   3   8      148.24      145.88     13.31 o 
   5   3   8      472.94      454.38     36.78 o 
   6   3   8       56.43       29.92      7.84 o 
   7   3   8       97.09       86.06     12.73 o 
   8   3   8      174.44      177.56     18.48 o 
   9   3   8       23.00       17.74      8.76 o 
  10   3   8        4.74       12.69      8.96 o 
 -15   4   8       80.69       89.84     21.50 o 
 -14   4   8       11.34        9.01      8.76 o 
 -13   4   8       41.82       47.80      9.88 o 
 -12   4   8        8.31        0.31      5.54 o 
 -11   4   8       16.23       14.57      5.63 o 
 -10   4   8      401.65      437.90     25.42 o 
  -9   4   8       13.50       31.53      8.73 o 
  -8   4   8      216.63      258.96     14.17 o 
  -7   4   8      105.98       92.55     10.77 o 
  -6   4   8      550.26      540.62     14.11 o 
  -5   4   8       48.09       54.52      4.61 o 
  -4   4   8       46.65       57.25      6.09 o 
  -3   4   8       17.79       15.01      4.86 o 
  -2   4   8        0.83        1.62      2.52 o 
  -1   4   8      473.30      454.61     13.00 o 
   0   4   8      359.51      344.49     16.47 o 
   1   4   8      487.11      462.27     13.62 o 
   2   4   8      616.37      637.97     16.90 o 
   3   4   8      303.10      310.05     23.29 o 
   4   4   8       33.51       14.33      5.89 o 
   6   4   8       87.06       75.35     11.94 o 
   7   4   8        3.17        1.51      6.23 o 
   8   4   8        0.00       -4.05      6.27 o 
   9   4   8       59.85       56.56     12.36 o 
  10   4   8        0.62        4.24      7.74 o 
 -15   5   8        7.40        0.05      8.79 o 
 -14   5   8       50.25       38.50     11.71 o 
 -13   5   8        1.71       -0.95      6.77 o 
 -12   5   8        8.54        3.29      6.15 o 
 -11   5   8       67.08       55.97      9.15 o 
 -10   5   8      291.41      304.42     13.26 o 
  -9   5   8      317.73      319.02     13.39 o 
  -8   5   8      554.79      432.21     28.14 o 
  -7   5   8      125.52      159.57     21.87 o 
  -6   5   8      207.24      228.76     11.68 o 
  -5   5   8        0.44        1.71      2.80 o 
  -4   5   8      121.39      157.83      6.56 o 
  -3   5   8      409.51      376.36     10.03 o 
  -2   5   8      363.48      361.03      9.88 o 
  -1   5   8        0.52        0.05      3.14 o 
   0   5   8       90.43       90.54      7.71 o 
   1   5   8      768.75      771.36     19.55 o 
   2   5   8       14.22        6.20      3.49 o 
   3   5   8       75.85       61.37      7.81 o 
   4   5   8      102.95       97.58     14.56 o 
   5   5   8        0.19       11.36      8.30 o 
   6   5   8      201.93      213.68     19.13 o 
   7   5   8        7.01        4.15      7.20 o 
   8   5   8       18.69       29.76      9.96 o 
   9   5   8       18.66        9.29      8.62 o 
  10   5   8        1.61        1.10      8.07 o 
 -14   6   8       21.00       17.24     10.28 o 
 -13   6   8        6.37        5.99      7.59 o 
 -12   6   8       10.69        3.81      6.60 o 
 -11   6   8      171.94      219.08     12.15 o 
 -10   6   8       53.52       37.34      6.33 o 
  -9   6   8       67.47       66.96      9.45 o 
  -8   6   8      425.19      317.16     13.39 o 
  -7   6   8        5.49       12.14      5.20 o 
  -6   6   8      772.06      779.16     21.16 o 
  -5   6   8       11.89       11.86      3.80 o 
  -4   6   8       16.42       12.89      3.61 o 
  -3   6   8       87.99       90.61      7.25 o 
  -2   6   8     1390.46     1267.31     24.49 o 
  -1   6   8       34.86       33.57      5.09 o 
   0   6   8      121.66      114.65      6.21 o 
   1   6   8       31.94       19.39      5.28 o 
   2   6   8      166.41      198.61      8.59 o 
   3   6   8      283.71      277.23     12.97 o 
   4   6   8      409.48      388.79     32.21 o 
   5   6   8       20.22       20.65      7.14 o 
   6   6   8      136.67      130.79     15.49 o 
   7   6   8       54.79       45.47     10.48 o 
   8   6   8       12.10       -0.15      7.68 o 
   9   6   8        2.62       11.09      9.00 o 
 -14   7   8       48.22       66.01     18.35 o 
 -13   7   8        0.32       -2.38      8.11 o 
 -12   7   8       47.02       35.18     10.84 o 
 -11   7   8        0.03       12.08      7.65 o 
 -10   7   8        9.60       -3.14      4.66 o 
  -9   7   8      384.14      406.77     20.48 o 
  -8   7   8       66.42       59.07      6.94 o 
  -7   7   8      359.72      314.46     12.82 o 
  -6   7   8       44.91       35.87      5.76 o 
  -5   7   8        0.03       -3.02      3.02 o 
  -4   7   8        0.06        0.10      2.70 o 
  -3   7   8       42.12       46.36      5.80 o 
  -2   7   8       91.16      100.02      7.31 o 
  -1   7   8        5.09        0.89      3.85 o 
   0   7   8        2.63        2.58      4.82 o 
   1   7   8        4.97        2.03      3.77 o 
   2   7   8        8.64       22.43      5.20 o 
   3   7   8       11.34       15.16      4.69 o 
   4   7   8      360.13      399.90     22.53 o 
   5   7   8      142.53      119.13     12.11 o 
   6   7   8      103.40       99.31     13.94 o 
   7   7   8        5.87       -0.14      6.98 o 
   8   7   8        0.58       -2.55      7.64 o 
   9   7   8       31.26       23.46     10.48 o 
 -14   8   8        4.08        4.98     11.72 o 
 -13   8   8       33.74       14.61     10.38 o 
 -12   8   8       21.12       27.07     12.13 o 
 -11   8   8        3.49        4.99      5.41 o 
 -10   8   8       99.51      109.54     13.60 o 
  -9   8   8       34.69       17.77      5.05 o 
  -8   8   8       75.34       56.92      7.05 o 
  -7   8   8      545.73      455.53     16.23 o 
  -6   8   8      378.55      309.56     13.28 o 
  -5   8   8      766.96      763.38     21.83 o 
  -4   8   8      708.23      664.89     19.91 o 
  -3   8   8       17.68       21.24      4.94 o 
  -2   8   8     1554.62     1504.78     34.96 o 
  -1   8   8      481.72      469.99     19.35 o 
   0   8   8       24.74       30.55      4.49 o 
   1   8   8        0.40        0.81      4.09 o 
   2   8   8       53.10       51.81      5.49 o 
   3   8   8      320.87      357.72     15.10 o 
   4   8   8       41.35       26.34      8.11 o 
   5   8   8      216.88      227.45     16.80 o 
   6   8   8       23.68       22.67      7.81 o 
   7   8   8       29.96       37.14     10.75 o 
   8   8   8        2.84        1.74      8.01 o 
   9   8   8        5.57        5.38      8.02 o 
 -13   9   8       37.52       27.81     11.65 o 
 -12   9   8        2.78       -5.51      5.51 o 
 -11   9   8        0.71       -7.62      8.34 o 
 -10   9   8        3.26        6.70      7.27 o 
  -9   9   8       27.29       26.87      6.24 o 
  -8   9   8      492.44      422.85     16.39 o 
  -7   9   8        1.16        2.37      3.83 o 
  -6   9   8       91.47       83.94      8.67 o 
  -5   9   8       56.51       34.58      6.27 o 
  -4   9   8      461.17      444.00     20.00 o 
  -3   9   8     1762.93     1655.21     38.44 o 
  -2   9   8        2.67       -0.36      4.51 o 
  -1   9   8      302.09      263.12     13.44 o 
   0   9   8      632.70      595.61     31.58 o 
   1   9   8        0.33        7.37      3.81 o 
   2   9   8       29.73       19.58      7.03 o 
   3   9   8       15.50       12.39      5.22 o 
   4   9   8       37.40       43.19     10.57 o 
   5   9   8        0.46       -0.62      5.29 o 
   6   9   8        5.64        4.09      6.45 o 
   7   9   8       67.20       86.27     12.24 o 
   8   9   8        4.01        7.01      9.25 o 
 -13  10   8       61.49       96.88     25.68 o 
 -12  10   8        4.32       11.64      8.15 o 
 -11  10   8       63.67       75.14     18.30 o 
 -10  10   8        5.90       -2.35      4.97 o 
  -9  10   8       23.76       15.37      5.73 o 
  -8  10   8        4.22       -1.42      4.40 o 
  -7  10   8        0.99       -3.67      4.36 o 
  -6  10   8        1.36       -3.19      4.23 o 
  -5  10   8        0.00        0.01      4.00 o 
  -4  10   8      108.33       83.84      8.69 o 
  -3  10   8       21.84       16.54      7.31 o 
  -2  10   8       90.89      105.79     10.51 o 
  -1  10   8       16.38       17.73      5.38 o 
   0  10   8       23.80       14.61      5.08 o 
   1  10   8      160.99      198.14     10.98 o 
   2  10   8        0.46        0.17      4.03 o 
   3  10   8       99.70       92.80     10.24 o 
   4  10   8      131.98      118.37     11.75 o 
   5  10   8       10.76       11.56      7.12 o 
   6  10   8       19.46       18.10     11.70 o 
   7  10   8        9.01        5.02      7.15 o 
   8  10   8        0.28        3.78      7.46 o 
 -12  11   8        9.80       51.29     33.04 o 
 -11  11   8       17.49        5.93      5.52 o 
 -10  11   8        2.27       12.96      7.78 o 
  -9  11   8       35.01       26.53      6.58 o 
  -8  11   8       27.94       18.15      6.33 o 
  -7  11   8        2.65        2.56      4.72 o 
  -6  11   8       55.47       45.61      7.42 o 
  -5  11   8      111.59       90.67      9.60 o 
  -4  11   8        2.97        2.13      4.49 o 
  -3  11   8       46.64       45.65      7.09 o 
  -2  11   8      297.62      335.97     14.84 o 
  -1  11   8      169.65      165.07     11.98 o 
   0  11   8        3.08        3.64      4.71 o 
   1  11   8       69.09       59.02      8.79 o 
   2  11   8       10.23       12.55      5.85 o 
   3  11   8        6.85        3.64      4.79 o 
   4  11   8       71.88       91.39     10.92 o 
   5  11   8        0.00        0.90      7.29 o 
   6  11   8       16.49       28.43     10.25 o 
   7  11   8        3.63       -2.11      7.90 o 
 -11  12   8       73.27       61.98      9.33 o 
 -10  12   8        0.48       -4.36      4.36 o 
  -9  12   8        5.77       10.05      6.26 o 
  -8  12   8        1.33        5.48      5.53 o 
  -7  12   8      173.00      169.58     14.51 o 
  -6  12   8       21.42       25.17      6.88 o 
  -5  12   8      147.22      148.05     12.04 o 
  -4  12   8      255.24      278.27     14.78 o 
  -3  12   8        5.33        3.39      5.26 o 
  -2  12   8      192.95      178.05     12.90 o 
  -1  12   8      240.51      231.18     14.44 o 
   0  12   8        0.49        1.31      5.42 o 
   1  12   8       32.93       30.06      7.57 o 
   2  12   8       11.25       10.72      6.05 o 
   3  12   8      106.21       93.72     10.07 o 
   4  12   8        0.06        4.66      5.61 o 
   5  12   8        2.29       -0.77      6.49 o 
   6  12   8      132.60      138.33     17.64 o 
   7  12   8        0.59       12.51     14.93 o 
 -11  13   8       46.05       42.10      8.36 o 
 -10  13   8       27.70       32.30      8.29 o 
  -9  13   8        0.04        3.26      6.29 o 
  -8  13   8       73.95       84.75     10.45 o 
  -7  13   8        0.05        1.66      5.28 o 
  -6  13   8       18.10       18.39      6.60 o 
  -5  13   8       71.79       68.89      9.45 o 
  -4  13   8        0.74        1.19      5.04 o 
  -3  13   8        5.59        2.45      5.60 o 
  -2  13   8      240.63      222.72     14.28 o 
  -1  13   8       38.55       29.10      7.69 o 
   0  13   8      109.97      103.19     11.60 o 
   1  13   8       12.34       19.15      7.15 o 
   2  13   8        4.75       -2.10      6.26 o 
   3  13   8       20.70       22.59      8.16 o 
   4  13   8      113.20      120.99     17.00 o 
   5  13   8        7.67       12.19      7.35 o 
   6  13   8        8.04        3.46      9.48 o 
 -10  14   8       50.76       46.06      9.66 o 
  -9  14   8       53.28       47.11      9.05 o 
  -8  14   8        7.34        6.90      6.11 o 
  -7  14   8        0.15        2.00      5.71 o 
  -6  14   8        8.31        4.63      6.06 o 
  -5  14   8       51.83       50.54      9.04 o 
  -4  14   8       14.26        6.85      6.62 o 
  -3  14   8        5.55        1.92      5.84 o 
  -2  14   8      200.50      213.06     14.68 o 
  -1  14   8      181.52      197.99     15.82 o 
   0  14   8       13.54       14.07      7.27 o 
   1  14   8       28.05       28.21      8.33 o 
   2  14   8        6.72       13.66      7.83 o 
   3  14   8       21.96       47.58     12.89 o 
   4  14   8       67.21       78.07     15.63 o 
   5  14   8       27.05       16.20     13.01 o 
  -8  15   8       50.07       51.84      9.77 o 
  -7  15   8        0.07        3.27      6.80 o 
  -6  15   8        6.79        7.03      6.66 o 
  -5  15   8        6.87        7.18      6.75 o 
  -4  15   8       74.06      100.71     12.33 o 
  -3  15   8       32.19       29.08      8.14 o 
  -2  15   8        5.45        4.01      6.75 o 
  -1  15   8        1.74       11.36      7.00 o 
   0  15   8       11.83        5.24      8.05 o 
   1  15   8        7.45       16.71      9.08 o 
   2  15   8        0.10        8.57      9.86 o 
   3  15   8       12.10       19.39     10.88 o 
   4  15   8        0.59       27.91     15.16 o 
  -7  16   8        2.60        2.67      6.76 o 
  -6  16   8       32.61       27.94      8.93 o 
  -5  16   8        0.26       -3.77      6.65 o 
  -4  16   8       29.92       28.06      8.41 o 
  -3  16   8        2.56        6.35      8.67 o 
  -2  16   8      171.34      166.72     18.84 o 
  -1  16   8        0.06        1.76      8.34 o 
   0  16   8       20.25       28.50     10.37 o 
   1  16   8        2.84        8.03      8.64 o 
   2  16   8       13.42       18.78     11.72 o 
  -4  17   8        0.01        5.02     10.36 o 
  -3  17   8       43.36       44.75     12.86 o 
  -2  17   8       60.57       69.48     14.35 o 
  -1  17   8        3.26       10.01      9.47 o 
 -15   1   9       24.88       17.92      9.15 o 
 -14   1   9        4.66        0.96      6.96 o 
 -13   1   9        7.21       10.50      5.73 o 
 -12   1   9      301.08      288.17     18.10 o 
 -11   1   9        2.30       17.10      6.48 o 
 -10   1   9      412.99      395.39     13.37 o 
  -9   1   9      216.79      216.61     24.29 o 
  -8   1   9       10.03       10.85      4.16 o 
  -7   1   9      104.38      125.37      7.73 o 
  -6   1   9      891.42      809.48     22.86 o 
  -5   1   9      618.73      711.19     17.65 o 
  -4   1   9     1034.90     1037.07     26.23 o 
  -3   1   9      665.99      766.92     24.35 o 
  -2   1   9       10.71       15.73      5.62 o 
  -1   1   9      751.96      644.27     19.25 o 
   0   1   9      406.90      375.41     15.97 o 
   1   1   9       52.14       73.71     15.04 o 
   2   1   9        0.14        8.93      4.60 o 
   3   1   9        1.34       18.82      6.19 o 
   4   1   9      298.61      356.52     22.06 o 
   5   1   9      372.44      354.88     25.40 o 
   6   1   9       11.56        5.43      8.55 o 
   7   1   9        1.76       -6.20      6.56 o 
   8   1   9       33.32       31.83     12.10 o 
   9   1   9       58.92       40.00     14.22 o 
  10   1   9        0.00        5.51      8.22 o 
 -15   2   9        6.76       -5.69      8.92 o 
 -14   2   9       41.76       39.45     10.34 o 
 -13   2   9        8.19       -1.20      5.51 o 
 -12   2   9      150.34      137.53     12.20 o 
 -11   2   9      358.23      385.80     14.64 o 
 -10   2   9      118.84      158.98     14.43 o 
  -9   2   9      244.08      241.97     10.84 o 
  -8   2   9        7.06        4.72      3.73 o 
  -7   2   9       83.74       82.98     14.07 o 
  -6   2   9      166.42      188.85     22.97 o 
  -5   2   9      141.36      126.86      6.19 o 
  -4   2   9      488.84      466.26     19.85 o 
  -3   2   9      561.97      598.68     17.83 o 
  -2   2   9      938.76      967.36     25.52 o 
  -1   2   9        4.91        9.78      4.71 o 
   0   2   9      563.36      623.36     22.55 o 
   1   2   9      244.84      227.05     16.11 o 
   2   2   9        4.52       29.02     18.58 o 
   3   2   9      330.51      355.45     42.47 o 
   4   2   9        2.30       -0.75      3.29 o 
   5   2   9        1.51       -2.04      4.71 o 
   6   2   9        3.58        6.38      6.45 o 
   7   2   9        7.85       -0.53      6.53 o 
   8   2   9       20.83       22.77      9.01 o 
   9   2   9       79.33       70.16     13.25 o 
  10   2   9       33.78       32.99     19.26 o 
 -15   3   9        0.03        2.72     10.68 o 
 -14   3   9       28.91       41.85     15.37 o 
 -13   3   9        3.63        3.29      6.42 o 
 -12   3   9       33.43       31.05      6.19 o 
 -11   3   9      122.98      123.08     10.54 o 
 -10   3   9       59.69       83.94     14.31 o 
  -9   3   9      351.08      353.39     20.93 o 
  -8   3   9      104.23      126.44     19.36 o 
  -7   3   9       27.83       85.75     17.58 o 
  -6   3   9      396.59      480.36     18.56 o 
  -5   3   9      163.00      213.62     11.15 o 
  -4   3   9        0.23       -1.37      3.20 o 
  -3   3   9      476.82      507.32     14.22 o 
  -2   3   9      252.10      240.61     19.00 o 
  -1   3   9       37.45       24.32      6.75 o 
   0   3   9       12.32       18.50      3.11 o 
   1   3   9      154.85      178.58     13.53 o 
   2   3   9       14.08       29.96     12.01 o 
   3   3   9      241.99      236.31     14.20 o 
   4   3   9        1.54        6.59      6.85 o 
   5   3   9        9.96        6.24      5.72 o 
   6   3   9        0.36        1.05      5.66 o 
   7   3   9        0.00        2.52      6.56 o 
   8   3   9       12.55       11.78      7.86 o 
   9   3   9        1.08        9.49      8.30 o 
 -15   4   9        6.03        0.40     11.74 o 
 -14   4   9      218.52      274.41     32.94 o 
 -13   4   9       75.70       81.57     11.77 o 
 -12   4   9       61.28       61.56     11.50 o 
 -11   4   9       11.32        2.10      6.31 o 
 -10   4   9        2.43        1.49      5.98 o 
  -9   4   9      248.54      249.80     10.42 o 
  -8   4   9      363.56      350.98     12.83 o 
  -7   4   9       18.19       11.51      4.95 o 
  -6   4   9       28.05       18.59      3.31 o 
  -5   4   9       18.37       17.40      4.33 o 
  -4   4   9      819.69      825.77     23.84 o 
  -3   4   9       63.59       72.64      7.10 o 
  -2   4   9      835.02      802.97     18.36 o 
  -1   4   9      426.20      413.85     15.21 o 
   0   4   9        0.11        0.61      3.04 o 
   1   4   9      245.58      233.59     12.63 o 
   2   4   9       95.43       79.29     16.19 o 
   3   4   9      259.60      217.83     22.93 o 
   4   4   9      740.11      770.07     30.81 o 
   5   4   9        1.57        2.48      5.90 o 
   6   4   9        9.77       10.30      7.21 o 
   7   4   9        0.25        7.72      7.24 o 
   8   4   9        5.43        6.20      7.03 o 
   9   4   9       24.73       21.55     10.03 o 
 -15   5   9        8.45       -7.70     10.71 o 
 -14   5   9        1.49        2.37      9.46 o 
 -13   5   9       32.25       41.52     11.23 o 
 -12   5   9      102.81       94.32     13.77 o 
 -11   5   9       58.79       47.83     10.32 o 
 -10   5   9      179.83      165.67     11.95 o 
  -9   5   9      311.44      323.56     20.19 o 
  -8   5   9        0.08       -1.89      3.58 o 
  -7   5   9       46.16       47.03      6.56 o 
  -6   5   9      207.05      208.89     10.24 o 
  -5   5   9       11.68       19.14      5.06 o 
  -4   5   9      226.92      235.40      9.09 o 
  -3   5   9       10.55       11.24      5.26 o 
  -2   5   9        0.06        2.42      3.07 o 
  -1   5   9      422.19      383.37     12.95 o 
   0   5   9      271.97      220.49     15.99 o 
   1   5   9      150.53      181.19     14.36 o 
   2   5   9      249.95      239.85     16.27 o 
   3   5   9      111.66      191.87     26.20 o 
   4   5   9       20.37       27.03     11.73 o 
   5   5   9      457.10      476.63     34.74 o 
   6   5   9        2.66       13.78      8.20 o 
   7   5   9       10.17        5.31      7.27 o 
   8   5   9        1.35        0.52      7.11 o 
   9   5   9        7.42       12.89      9.04 o 
 -14   6   9       36.31       38.89     14.99 o 
 -13   6   9       35.98       20.27      9.78 o 
 -12   6   9       17.98       42.27     16.22 o 
 -11   6   9        0.14        7.55      7.53 o 
 -10   6   9       12.23        7.41      4.93 o 
  -9   6   9       60.72       50.65     10.17 o 
  -8   6   9       20.96        8.68      3.52 o 
  -7   6   9      112.10      131.95     14.27 o 
  -6   6   9       31.40       33.78      5.37 o 
  -5   6   9       38.46       30.30      5.36 o 
  -4   6   9        3.20        7.78      3.92 o 
  -3   6   9      459.82      425.91     14.47 o 
  -2   6   9      108.32      123.39      8.79 o 
  -1   6   9       48.03       38.99      4.28 o 
   0   6   9        2.31       -1.21      4.62 o 
   1   6   9      412.05      393.52     13.38 o 
   2   6   9      136.97      146.23     11.59 o 
   3   6   9       77.75       58.17     15.03 o 
   4   6   9      135.82      132.65     18.03 o 
   5   6   9       11.29       21.27      7.91 o 
   6   6   9       94.50       93.62     14.01 o 
   7   6   9        2.13        3.50      7.96 o 
   8   6   9        6.96        5.61      8.18 o 
   9   6   9       11.77       12.50     10.77 o 
 -14   7   9        9.45       14.41     12.72 o 
 -13   7   9        5.05        1.13      8.55 o 
 -12   7   9       66.02       64.31     12.56 o 
 -11   7   9      158.38      158.90     19.21 o 
 -10   7   9      303.29      276.60     18.84 o 
  -9   7   9      148.80      115.78      9.45 o 
  -8   7   9      179.34      167.99     15.03 o 
  -7   7   9       65.79       42.87      6.05 o 
  -6   7   9     1060.12     1018.96     26.85 o 
  -5   7   9      427.05      377.95     14.40 o 
  -4   7   9     2279.37     2236.27     47.82 o 
  -3   7   9        0.04        1.48      3.64 o 
  -2   7   9     1141.05     1041.43     26.56 o 
  -1   7   9      110.05      108.28      8.49 o 
   0   7   9       28.76       17.68      5.20 o 
   1   7   9        2.94        2.58      3.88 o 
   2   7   9       35.08       30.81      7.01 o 
   3   7   9      203.16      209.15     14.51 o 
   4   7   9       16.61       27.80     11.37 o 
   5   7   9        0.82        1.93      6.98 o 
   6   7   9        7.01       10.84      8.24 o 
   7   7   9        4.15        0.10      7.65 o 
   8   7   9       86.06       93.03     15.60 o 
 -14   8   9        0.03        3.60     11.82 o 
 -13   8   9        0.31       -2.16      6.20 o 
 -12   8   9        1.14       -3.02      7.32 o 
 -11   8   9       39.02       58.35     15.47 o 
 -10   8   9       24.84        9.64      8.34 o 
  -9   8   9       85.38       91.26      9.01 o 
  -8   8   9       51.29       40.05      6.60 o 
  -7   8   9       62.57       64.79      7.67 o 
  -6   8   9      252.78      239.27     12.11 o 
  -5   8   9      360.05      324.03     13.59 o 
  -4   8   9        0.71       -3.37      3.37 o 
  -3   8   9       50.09       54.12      6.92 o 
  -2   8   9      589.25      544.90     17.99 o 
  -1   8   9        1.16        1.11      3.84 o 
   0   8   9      270.12      245.33     14.07 o 
   1   8   9       18.68       23.17      5.90 o 
   2   8   9        3.62       30.90     12.64 o 
   3   8   9       21.82       26.32      7.68 o 
   4   8   9      119.27      112.03     13.90 o 
   5   8   9       21.66       11.59      7.87 o 
   6   8   9       74.79       59.70     12.41 o 
   7   8   9        3.04        2.27      8.21 o 
   8   8   9       37.54       32.30     11.21 o 
 -13   9   9        0.37       -7.35      8.24 o 
 -12   9   9        2.57       20.83     13.88 o 
 -11   9   9       29.96        9.90     11.24 o 
 -10   9   9        1.29        4.41      6.67 o 
  -9   9   9       39.66       36.92      6.48 o 
  -8   9   9        4.32        4.63      4.68 o 
  -7   9   9        6.70        4.51      4.45 o 
  -6   9   9       19.59       16.96      5.26 o 
  -5   9   9      394.30      351.50     14.75 o 
  -4   9   9      140.91      131.88     10.34 o 
  -3   9   9       24.00       20.58      5.53 o 
  -2   9   9      151.01      142.19     10.62 o 
  -1   9   9       31.40       42.79      6.76 o 
   0   9   9      392.13      373.35     13.96 o 
   1   9   9        9.05       11.27      4.94 o 
   2   9   9       12.00       10.30      6.10 o 
   3   9   9       54.59       60.04      8.60 o 
   4   9   9       78.50       88.98     13.68 o 
   5   9   9        0.12       -1.00      5.65 o 
   6   9   9       59.20       56.96     12.32 o 
   7   9   9       36.75       22.20      9.50 o 
   8   9   9       25.89       22.92     10.42 o 
 -13  10   9        0.28       -5.12      9.59 o 
 -12  10   9       74.22      102.63     21.27 o 
 -11  10   9       64.13       51.00     10.24 o 
 -10  10   9       13.54       -0.32      6.17 o 
  -9  10   9        0.92       -4.77      5.70 o 
  -8  10   9       72.22       60.46      8.12 o 
  -7  10   9      170.78      163.71     12.44 o 
  -6  10   9       74.79       61.68      8.64 o 
  -5  10   9        1.74        0.47      4.32 o 
  -4  10   9        4.10        1.91      4.99 o 
  -3  10   9       10.05        4.37      4.84 o 
  -2  10   9      116.22       98.18      9.47 o 
  -1  10   9       58.82       50.54      7.22 o 
   0  10   9       12.36       21.26      6.42 o 
   1  10   9       13.00       12.12      6.04 o 
   2  10   9       33.77       26.27      6.83 o 
   3  10   9        5.54        0.61      5.09 o 
   4  10   9       40.16       43.08     10.22 o 
   5  10   9        6.72       10.90      7.59 o 
   6  10   9       44.93       43.84     10.86 o 
   7  10   9       47.74       57.75     15.87 o 
 -12  11   9        0.62        3.02      9.58 o 
 -11  11   9        4.94        2.46      9.10 o 
 -10  11   9        0.24       -5.57      6.05 o 
  -9  11   9        5.17        4.09      5.63 o 
  -8  11   9       75.85       91.22     10.08 o 
  -7  11   9       20.90       11.21      5.59 o 
  -6  11   9        7.90       -1.85      4.86 o 
  -5  11   9      197.21      202.37     13.66 o 
  -4  11   9      272.11      256.79     13.93 o 
  -3  11   9      104.23       89.58      9.42 o 
  -2  11   9       11.13        4.88      5.02 o 
  -1  11   9      264.40      253.16     14.51 o 
   0  11   9       88.78       90.77     10.36 o 
   1  11   9        0.00        2.79      5.70 o 
   2  11   9        1.31        6.04      5.33 o 
   3  11   9        7.61       12.09      5.56 o 
   4  11   9      157.54      171.09     17.96 o 
   5  11   9        0.24        2.86      6.99 o 
   6  11   9        8.28       11.37      8.75 o 
 -11  12   9       12.70        5.87      7.45 o 
 -10  12   9        0.00        5.00      7.49 o 
  -9  12   9       19.59       15.17      6.64 o 
  -8  12   9        0.36       -1.57      5.46 o 
  -7  12   9        0.38        1.13      5.10 o 
  -6  12   9        0.07       -4.80      5.04 o 
  -5  12   9      208.00      191.06     13.86 o 
  -4  12   9       21.73       25.74      6.77 o 
  -3  12   9        3.91        1.04      5.20 o 
  -2  12   9        0.68        0.38      5.13 o 
  -1  12   9      263.07      268.83     15.05 o 
   0  12   9       10.91        9.87      6.19 o 
   1  12   9        4.84       -0.20      5.57 o 
   2  12   9       28.10       21.76      8.17 o 
   3  12   9        2.58       -0.42      5.45 o 
   4  12   9        0.48       -4.52      6.87 o 
   5  12   9       28.62       29.59      8.85 o 
   6  12   9       61.00       58.62     13.11 o 
 -10  13   9       57.62       57.20      9.77 o 
  -9  13   9       13.68        4.27      6.42 o 
  -8  13   9       57.56       52.34      8.72 o 
  -7  13   9       17.75       23.50      7.13 o 
  -6  13   9       29.52       17.63      6.59 o 
  -5  13   9       24.82       13.62      6.52 o 
  -4  13   9       82.63      100.30     10.71 o 
  -3  13   9       23.18       11.77      6.20 o 
  -2  13   9       33.41       34.51      7.43 o 
  -1  13   9        5.33       -1.96      5.71 o 
   0  13   9      169.95      146.97     13.29 o 
   1  13   9       59.90       57.53      9.54 o 
   2  13   9       14.99       21.00     10.93 o 
   3  13   9       15.16       34.46      9.76 o 
   4  13   9        5.38       10.10      9.85 o 
   5  13   9        2.74        2.14     10.27 o 
  -9  14   9        3.76        4.34      7.02 o 
  -8  14   9        5.73        1.96      6.25 o 
  -7  14   9        0.58       -3.43      6.16 o 
  -6  14   9        2.95        4.33      6.10 o 
  -5  14   9        0.18        1.37      5.65 o 
  -4  14   9        0.00       -4.90      5.38 o 
  -3  14   9       32.41       37.23      8.41 o 
  -2  14   9      536.43      576.83     24.38 o 
  -1  14   9      185.65      196.06     17.22 o 
   0  14   9       19.23       11.76      7.20 o 
   1  14   9        6.67       15.12      7.93 o 
   2  14   9        6.25        6.03      7.39 o 
   3  14   9      136.03      190.63     19.64 o 
   4  14   9       29.39       39.83     21.86 o 
  -8  15   9       22.34        6.30      7.37 o 
  -7  15   9        2.37       -2.99      6.46 o 
  -6  15   9       15.12       16.91      7.54 o 
  -5  15   9        5.58        3.95      6.56 o 
  -4  15   9        0.23       -5.83      5.83 o 
  -3  15   9      170.00      182.89     15.58 o 
  -2  15   9       39.31       38.59      9.22 o 
  -1  15   9       88.87      100.27     12.32 o 
   0  15   9        3.80       12.32      7.57 o 
   1  15   9      111.02      102.96     18.38 o 
   2  15   9        2.21        2.50      9.59 o 
   3  15   9        3.14        9.38     17.44 o 
  -6  16   9        0.04       -5.02      6.48 o 
  -5  16   9       27.55       22.36      8.47 o 
  -4  16   9       56.29       41.41      9.65 o 
  -3  16   9       16.80       12.91      8.48 o 
  -2  16   9       48.90       60.80     13.15 o 
  -1  16   9       29.92       14.77      9.22 o 
   0  16   9        8.93        6.18      8.33 o 
   1  16   9       34.68       36.45     14.19 o 
 -15   0  10        3.08       -2.13     10.16 o 
 -14   0  10      105.50      113.06     23.81 o 
 -13   0  10        8.80        3.77      8.74 o 
 -12   0  10       48.61       35.17     18.13 o 
 -11   0  10        8.90       10.46     11.30 o 
 -10   0  10      854.38      724.19     50.00 o 
  -9   0  10        2.31       57.55     13.16 o 
  -8   0  10      736.45      634.03     28.40 o 
  -7   0  10      156.07      173.28     13.79 o 
  -6   0  10     1159.43     1272.29     45.55 o 
  -5   0  10      123.48      175.97     34.76 o 
  -4   0  10       17.72       11.34      5.25 o 
  -3   0  10      602.50      639.95     38.14 o 
  -2   0  10     1035.63      938.36     36.09 o 
  -1   0  10     3642.86     3681.55    116.06 o 
   0   0  10        1.36       19.44     14.52 o 
   1   0  10      204.60      203.69     16.38 o 
   2   0  10       36.80       42.88     11.52 o 
   3   0  10        2.81       53.07     10.18 o 
   4   0  10      525.80      472.94     41.62 o 
   5   0  10        9.98       16.79     12.71 o 
   6   0  10      116.07       96.89     24.35 o 
   7   0  10      264.37      252.29     40.53 o 
   8   0  10       96.12       78.45     24.24 o 
   9   0  10       48.69       39.55     20.45 o 
 -15   1  10        2.83       -2.36      7.22 o 
 -14   1  10      208.07      236.22     16.88 o 
 -13   1  10        7.05        7.37      6.24 o 
 -12   1  10        2.69       -3.03      9.12 o 
 -11   1  10        1.05       -4.33     12.58 o 
 -10   1  10       77.50      107.04     19.90 o 
  -9   1  10      717.04      704.85     26.67 o 
  -8   1  10      409.99      463.89     39.37 o 
  -7   1  10      498.87      542.20     20.83 o 
  -6   1  10       10.33       25.78      4.77 o 
  -5   1  10      284.97      369.29     12.96 o 
  -4   1  10      173.81      222.26      9.46 o 
  -3   1  10       14.65       46.93      7.60 o 
  -2   1  10      145.89      158.79      8.56 o 
  -1   1  10      161.05      168.27      8.92 o 
   0   1  10        4.33       15.76      6.34 o 
   1   1  10       59.84       59.54     10.26 o 
   2   1  10        5.40       17.81      5.31 o 
   3   1  10        3.75       14.27      6.76 o 
   4   1  10        2.62        8.65      5.78 o 
   5   1  10       24.03        0.34      5.96 o 
   6   1  10       14.55       12.10      7.21 o 
   7   1  10       12.82       11.63      9.38 o 
   8   1  10       20.08       18.73      9.01 o 
   9   1  10       55.03       35.41     11.29 o 
 -15   2  10       28.40       28.94     15.52 o 
 -14   2  10        7.79        6.46      9.15 o 
 -13   2  10       45.25       49.87      9.56 o 
 -12   2  10      144.41      147.57     15.88 o 
 -11   2  10       94.50       68.49     13.44 o 
 -10   2  10       24.57       39.29      7.76 o 
  -9   2  10        4.27       33.02     26.41 o 
  -8   2  10        2.09       17.36      8.39 o 
  -7   2  10      633.35      714.14     25.45 o 
  -6   2  10      518.97      522.66     29.14 o 
  -5   2  10       14.33        8.71      7.06 o 
  -4   2  10      264.55      266.25     10.21 o 
  -3   2  10       57.18       78.76      7.50 o 
  -2   2  10       29.42       27.91     10.01 o 
  -1   2  10       22.16       36.45      7.72 o 
   0   2  10      306.46      309.99     17.93 o 
   1   2  10       21.28       38.73     11.17 o 
   2   2  10        0.03       14.34     14.90 o 
   3   2  10      624.87      641.92     26.54 o 
   4   2  10       58.78       47.64      9.46 o 
   5   2  10      111.04      116.58     14.28 o 
   6   2  10       19.49       13.05      7.50 o 
   7   2  10       77.46       61.06     12.07 o 
   8   2  10       55.72       52.31     11.98 o 
   9   2  10       10.66        0.51      8.14 o 
 -15   3  10        0.02       -1.94     17.16 o 
 -14   3  10       72.95      106.90     18.76 o 
 -13   3  10       14.49        6.46     10.01 o 
 -12   3  10        4.85        8.43      9.29 o 
 -11   3  10      465.72      416.98     18.76 o 
 -10   3  10       25.40       12.98      6.95 o 
  -9   3  10       14.94       23.52     16.71 o 
  -8   3  10      279.21      279.13     16.83 o 
  -7   3  10       60.42       71.37     15.16 o 
  -6   3  10      263.57      245.10     16.51 o 
  -5   3  10      681.40      766.53     29.96 o 
  -4   3  10       60.23       52.50      5.82 o 
  -3   3  10       12.25       33.66     14.31 o 
  -2   3  10       99.42      104.02     13.53 o 
  -1   3  10       25.93       35.45      8.38 o 
   0   3  10      414.60      425.91     21.62 o 
   1   3  10       49.89       61.27      7.67 o 
   2   3  10       15.11       23.46      8.74 o 
   3   3  10      382.55      420.87     47.11 o 
   4   3  10        2.57       -1.70      5.09 o 
   5   3  10        3.85        6.06      6.33 o 
   6   3  10       19.43       10.96      6.99 o 
   7   3  10       21.46       20.35      8.76 o 
   8   3  10        3.75        7.90      7.28 o 
   9   3  10        1.70        7.00      8.95 o 
 -15   4  10       49.24       75.23     27.39 o 
 -14   4  10        0.03        9.87     11.34 o 
 -13   4  10        0.50        1.73     10.18 o 
 -12   4  10       35.77       40.52      9.84 o 
 -11   4  10        0.87        1.56      6.82 o 
 -10   4  10       13.49       23.83      6.35 o 
  -9   4  10       19.39       19.47      8.77 o 
  -8   4  10        0.00        1.43      3.14 o 
  -7   4  10       73.96       71.94      7.44 o 
  -6   4  10       24.69       23.64      9.96 o 
  -5   4  10        7.63       10.67      4.82 o 
  -4   4  10       61.97       69.46      7.16 o 
  -3   4  10       18.59       29.76      4.72 o 
  -2   4  10       33.03       67.46     11.60 o 
  -1   4  10     1233.63     1265.52     29.07 o 
   0   4  10      393.09      418.48     13.49 o 
   1   4  10      119.09      169.08     15.21 o 
   2   4  10       87.02      182.18     29.07 o 
   3   4  10        2.97       -1.20      6.41 o 
   4   4  10        8.87        2.19      5.78 o 
   5   4  10        5.36        9.69      6.69 o 
   6   4  10       19.35       12.85      7.65 o 
   7   4  10        0.66        1.38      6.89 o 
   8   4  10       20.05       25.37     10.30 o 
   9   4  10       34.94       29.11     11.53 o 
 -15   5  10       96.93      146.37     37.45 o 
 -14   5  10        6.42       -2.85     10.88 o 
 -13   5  10       41.52       60.49     12.61 o 
 -12   5  10       15.74       12.00      8.51 o 
 -11   5  10       89.40       75.03     11.92 o 
 -10   5  10        1.15       11.17      7.37 o 
  -9   5  10       19.06       25.10      5.99 o 
  -8   5  10     1218.38     1047.41     31.73 o 
  -7   5  10        7.00        7.74      3.58 o 
  -6   5  10      242.39      271.75     12.77 o 
  -5   5  10      326.06      262.03     11.38 o 
  -4   5  10      106.75      119.94     15.58 o 
  -3   5  10      220.58      221.63      9.14 o 
  -2   5  10        0.63        3.33      3.21 o 
  -1   5  10      206.15      180.98      8.95 o 
   0   5  10       34.38       42.66      6.41 o 
   1   5  10       48.58       66.42      7.26 o 
   2   5  10      258.80      295.31     13.52 o 
   3   5  10        0.00        4.36      4.51 o 
   4   5  10        4.92        3.52      6.20 o 
   5   5  10      321.05      298.89     20.23 o 
   6   5  10       49.05       37.40     10.55 o 
   7   5  10        0.22        5.74      7.87 o 
   8   5  10       35.41       19.23      9.77 o 
 -14   6  10       35.24       29.43     11.13 o 
 -13   6  10       16.64       -1.42      7.74 o 
 -12   6  10       96.89      100.45     15.92 o 
 -11   6  10       15.07        4.64      6.94 o 
 -10   6  10       62.09       33.35     11.39 o 
  -9   6  10      259.40      195.55     13.64 o 
  -8   6  10      264.15      269.10     13.90 o 
  -7   6  10       27.65       17.25      3.95 o 
  -6   6  10      611.65      586.11     18.58 o 
  -5   6  10        6.07       10.37      4.13 o 
  -4   6  10      630.92      547.37     17.62 o 
  -3   6  10      468.26      418.18     16.66 o 
  -2   6  10      685.56      644.41     21.14 o 
  -1   6  10       51.47       98.18     13.22 o 
   0   6  10       11.59       19.36      4.77 o 
   1   6  10      118.07      159.03     11.01 o 
   2   6  10      342.81      298.84     16.18 o 
   3   6  10      346.40      355.61     22.24 o 
   4   6  10        7.93        5.69      9.37 o 
   5   6  10      190.89      213.47     20.07 o 
   6   6  10       12.94       11.86      8.31 o 
   7   6  10        0.60        7.46      7.83 o 
   8   6  10        4.61        4.50      8.97 o 
 -14   7  10        0.77        0.37      8.96 o 
 -13   7  10        2.89       -0.26      7.79 o 
 -12   7  10       10.26        7.76      8.51 o 
 -11   7  10      178.90      205.57     17.69 o 
 -10   7  10       45.76       34.82      7.59 o 
  -9   7  10      165.17      158.87     11.70 o 
  -8   7  10       73.93       68.77      7.80 o 
  -7   7  10      206.88      196.79     12.07 o 
  -6   7  10       51.43       31.90      5.97 o 
  -5   7  10       40.19       31.81      5.81 o 
  -4   7  10       27.56       23.66      5.42 o 
  -3   7  10      410.57      434.01     15.85 o 
  -2   7  10       18.01        2.97      4.42 o 
  -1   7  10     1223.85     1199.22     32.88 o 
   0   7  10      890.62      838.86     25.38 o 
   1   7  10       13.13       17.21      5.78 o 
   2   7  10      130.86      120.57     12.65 o 
   3   7  10       26.55       24.23      9.88 o 
   4   7  10      114.14      103.62     13.60 o 
   5   7  10      235.19      257.79     20.67 o 
   6   7  10       56.37       47.28     11.64 o 
   7   7  10        1.23        6.05      8.52 o 
   8   7  10        0.01       -0.85      8.43 o 
 -14   8  10      160.53      264.46     42.33 o 
 -13   8  10       24.61       18.19     10.62 o 
 -12   8  10        5.93       -6.05      6.07 o 
 -11   8  10       12.54       36.98     11.72 o 
 -10   8  10        4.19       -6.80      6.80 o 
  -9   8  10       96.06       71.03      8.81 o 
  -8   8  10        2.29        3.92      3.90 o 
  -7   8  10      150.54      133.11     10.76 o 
  -6   8  10      207.36      200.96     12.81 o 
  -5   8  10       14.18        5.82      4.37 o 
  -4   8  10        1.79        2.60      4.16 o 
  -3   8  10        0.72        1.98      4.18 o 
  -2   8  10      260.47      250.27     13.29 o 
  -1   8  10       54.37       34.58      7.87 o 
   0   8  10      226.00      203.30     13.15 o 
   1   8  10      138.66      120.84     10.74 o 
   2   8  10       16.46       25.60      7.52 o 
   3   8  10       11.43        5.14      8.92 o 
   4   8  10       42.05       46.90     10.79 o 
   5   8  10        6.22       15.52      8.67 o 
   6   8  10        1.42       -2.65      7.34 o 
   7   8  10      108.15      138.62     25.63 o 
 -13   9  10        6.74       22.78     10.99 o 
 -12   9  10        6.78       23.72     13.31 o 
 -11   9  10       12.70        3.96      8.61 o 
 -10   9  10       10.01       16.99      8.83 o 
  -9   9  10       18.21       14.28      5.61 o 
  -8   9  10       37.90       23.44      6.00 o 
  -7   9  10       54.65       31.81      6.78 o 
  -6   9  10        1.70        1.11      4.31 o 
  -5   9  10       88.66       83.65      9.30 o 
  -4   9  10       94.47       72.92      8.20 o 
  -3   9  10       81.10       72.90      8.09 o 
  -2   9  10       23.44        7.26      4.52 o 
  -1   9  10       19.59       22.88      6.16 o 
   0   9  10      218.15      239.38     14.24 o 
   1   9  10       19.31        7.85      6.23 o 
   2   9  10        0.04        5.20      6.05 o 
   3   9  10       31.59       15.90      9.64 o 
   4   9  10      243.70      255.38     27.40 o 
   5   9  10        0.92       -0.79      9.35 o 
   6   9  10      131.24      127.30     21.78 o 
   7   9  10       49.05       51.31     13.28 o 
 -13  10  10        5.06       13.02     10.08 o 
 -12  10  10        1.40       -1.88      8.92 o 
 -11  10  10       19.98       23.45      8.08 o 
 -10  10  10       51.03       70.27     10.17 o 
  -9  10  10      183.01      181.71     14.07 o 
  -8  10  10        9.01        5.77      5.13 o 
  -7  10  10        0.03       -2.13      4.65 o 
  -6  10  10       54.51       38.69      7.18 o 
  -5  10  10        8.84        9.63      5.55 o 
  -4  10  10        1.97        6.77      4.96 o 
  -3  10  10        3.43        0.18      4.56 o 
  -2  10  10       51.08       61.96      8.01 o 
  -1  10  10       13.82       12.11      6.12 o 
   0  10  10       79.20       82.49      9.80 o 
   1  10  10       18.20       15.58      7.32 o 
   2  10  10        0.80        4.43      5.26 o 
   3  10  10       80.47       77.89     17.09 o 
   4  10  10       76.32       87.29     16.92 o 
   5  10  10        0.60        1.38      8.78 o 
   6  10  10        0.00        5.93     10.61 o 
 -12  11  10        1.08       -2.79      9.48 o 
 -11  11  10      119.40      156.81     19.07 o 
 -10  11  10        0.89       -4.40      6.90 o 
  -9  11  10        3.96       -3.84      5.25 o 
  -8  11  10       49.48       45.73      7.93 o 
  -7  11  10       44.33       41.73      7.64 o 
  -6  11  10      257.02      260.12     15.49 o 
  -5  11  10       13.48        9.94      5.76 o 
  -4  11  10       19.74       17.78      6.45 o 
  -3  11  10       20.16       11.91      5.77 o 
  -2  11  10       14.05       18.18      5.89 o 
  -1  11  10       13.32       11.43      5.92 o 
   0  11  10       13.83       19.03      6.40 o 
   1  11  10       65.66       59.72     10.67 o 
   2  11  10      106.62       96.24     14.06 o 
   3  11  10        0.21        1.08      6.76 o 
   4  11  10        4.82        5.74      9.18 o 
   5  11  10       98.18      110.52     28.43 o 
   6  11  10      117.36      120.27     27.51 o 
 -11  12  10       18.46       40.43     13.53 o 
 -10  12  10        1.49        0.69      6.30 o 
  -9  12  10       30.09       19.41      7.42 o 
  -8  12  10        3.14       -1.86      6.81 o 
  -7  12  10       10.96       11.37      5.99 o 
  -6  12  10       93.61       77.13      9.45 o 
  -5  12  10       56.15       36.93      7.52 o 
  -4  12  10      250.56      205.94     14.45 o 
  -3  12  10       35.61       29.65      7.15 o 
  -2  12  10        4.07        0.70      5.02 o 
  -1  12  10        2.31       -2.08      5.21 o 
   0  12  10      138.58      164.31     13.91 o 
   1  12  10       10.70        9.18      6.85 o 
   2  12  10        0.02       -0.92      6.15 o 
   3  12  10        0.66        5.11     15.39 o 
   4  12  10        2.11        0.26      9.92 o 
   5  12  10        4.24        3.07     10.57 o 
 -10  13  10       72.93       73.37     10.85 o 
  -9  13  10        0.56       -2.19      5.95 o 
  -8  13  10        0.56       -0.49      5.83 o 
  -7  13  10        0.35       -5.34      5.34 o 
  -6  13  10       36.80       35.51      8.38 o 
  -5  13  10       92.48       90.82     10.64 o 
  -4  13  10       28.91       27.71      7.70 o 
  -3  13  10        0.09        0.84      5.51 o 
  -2  13  10        8.97       15.39      6.31 o 
  -1  13  10        3.36        3.56      6.14 o 
   0  13  10       13.68       24.52      8.59 o 
   1  13  10       24.64       22.68      8.64 o 
   2  13  10       20.61       20.40      8.32 o 
   3  13  10        0.12        3.13      9.47 o 
   4  13  10       26.96       59.94     16.19 o 
  -9  14  10        0.81        1.43      6.86 o 
  -8  14  10        2.70        3.69      6.94 o 
  -7  14  10       25.13       20.70      7.39 o 
  -6  14  10       75.64       86.30     11.01 o 
  -5  14  10        0.56       -2.46      5.71 o 
  -4  14  10       67.31       63.34     10.03 o 
  -3  14  10       37.90       39.80      9.37 o 
  -2  14  10        7.85       10.33      7.20 o 
  -1  14  10        0.06        1.25      6.23 o 
   0  14  10       46.26       40.56      9.58 o 
   1  14  10        5.92        0.50      6.92 o 
   2  14  10       56.85       69.19     11.95 o 
   3  14  10       58.16       70.21     21.24 o 
  -8  15  10       10.20        7.53      7.14 o 
  -7  15  10       11.65        4.41      6.92 o 
  -6  15  10       61.59       66.87     11.18 o 
  -5  15  10        6.38        1.74      6.32 o 
  -4  15  10       26.87       21.07      7.90 o 
  -3  15  10        0.23        1.89      7.41 o 
  -2  15  10       59.48       62.13     11.05 o 
  -1  15  10       17.87       28.25      9.00 o 
   0  15  10        5.56       20.73      9.61 o 
   1  15  10        0.46        8.51      8.04 o 
   2  15  10       28.66       35.53     16.62 o 
  -5  16  10       28.01       27.38      8.85 o 
  -4  16  10       38.50       25.16      9.92 o 
  -3  16  10       91.33       96.81     13.33 o 
  -2  16  10      154.59      161.82     18.08 o 
  -1  16  10        0.32        9.09      9.38 o 
 -15   1  11       46.00       42.50     15.15 o 
 -14   1  11      119.84      119.58     16.03 o 
 -13   1  11       27.69       31.92     12.93 o 
 -12   1  11        0.24       -8.74      8.74 o 
 -11   1  11       69.98      106.51     34.95 o 
 -10   1  11       74.91      132.65     16.02 o 
  -9   1  11       41.82       67.73     16.85 o 
  -8   1  11       87.23      121.51     18.45 o 
  -7   1  11       14.60       14.97      5.27 o 
  -6   1  11        7.83       56.87     13.34 o 
  -5   1  11     1222.48     1281.84     33.73 o 
  -4   1  11      463.87      482.87     15.69 o 
  -3   1  11       93.71      104.93     11.02 o 
  -2   1  11      142.04      139.07     11.43 o 
  -1   1  11       84.06       71.87     13.36 o 
   0   1  11       14.81        8.07      5.23 o 
   1   1  11      184.46      183.51     13.75 o 
   2   1  11      100.19      160.65     15.45 o 
   3   1  11      605.11      554.97     25.87 o 
   4   1  11        2.36        2.42      5.61 o 
   5   1  11       87.80       89.49     12.94 o 
   6   1  11       21.10       26.83      8.96 o 
   7   1  11       18.61       24.36      9.30 o 
   8   1  11        8.09        6.93      8.55 o 
 -15   2  11        0.52       -2.64     17.38 o 
 -14   2  11       67.16       85.32     17.21 o 
 -13   2  11        6.74        5.39      8.08 o 
 -12   2  11      121.54      125.64     15.20 o 
 -11   2  11        0.42       19.83     11.88 o 
 -10   2  11      216.74      225.96     31.79 o 
  -9   2  11      161.82      200.76     19.70 o 
  -8   2  11      527.51      493.93     21.29 o 
  -7   2  11       10.39       -2.90      8.89 o 
  -6   2  11       13.64       35.96     10.04 o 
  -5   2  11     1001.89     1009.33     32.18 o 
  -4   2  11        4.56       11.29      6.13 o 
  -3   2  11        2.09       82.32      9.21 o 
  -2   2  11       12.32       52.79     10.46 o 
  -1   2  11      845.83      780.38     33.36 o 
   0   2  11      236.68      283.56     26.47 o 
   1   2  11        0.60        9.28      7.39 o 
   2   2  11      228.39      245.75     26.69 o 
   3   2  11       27.60       14.17      6.56 o 
   4   2  11       32.65       13.32      7.06 o 
   5   2  11        0.57        8.33      7.27 o 
   6   2  11        8.78        7.55      7.45 o 
   7   2  11       47.50       32.93     10.06 o 
   8   2  11       18.87       24.32     10.24 o 
 -15   3  11        8.86        9.49     19.08 o 
 -14   3  11       52.18       48.03     14.57 o 
 -13   3  11        0.00        7.94     10.07 o 
 -12   3  11        0.00        6.09     10.12 o 
 -11   3  11      198.34      225.58     18.80 o 
 -10   3  11        0.75        1.86      5.15 o 
  -9   3  11      144.36      140.25     12.09 o 
  -8   3  11       19.71       24.07      6.04 o 
  -7   3  11      234.38      188.56     16.65 o 
  -6   3  11      657.02      649.88     23.52 o 
  -5   3  11      413.64      496.06     19.31 o 
  -4   3  11      620.23      641.80     22.85 o 
  -3   3  11        9.85       21.40      6.25 o 
  -2   3  11       37.49       44.89     18.96 o 
  -1   3  11        2.23       18.65      7.62 o 
   1   3  11        0.32        7.86      5.77 o 
   2   3  11       84.98       92.71     14.93 o 
   3   3  11        0.20       18.22     11.43 o 
   4   3  11      169.06      152.47     16.38 o 
   5   3  11        0.99        4.09      6.50 o 
   6   3  11        7.46        8.78      7.03 o 
   7   3  11        8.74        6.33      7.67 o 
   8   3  11       45.22       31.15     11.00 o 
 -15   4  11       57.07       39.78     24.81 o 
 -14   4  11        5.68        2.15     11.22 o 
 -13   4  11       88.61      118.76     20.24 o 
 -12   4  11      129.30      129.78     15.13 o 
 -11   4  11      101.13       98.60     13.39 o 
 -10   4  11       26.16        2.76      6.77 o 
  -9   4  11      118.94      178.09     16.06 o 
  -8   4  11        0.87        7.98     11.37 o 
  -7   4  11      172.55      183.27     20.09 o 
  -6   4  11      522.59      608.15     20.03 o 
  -5   4  11      455.80      492.19     17.22 o 
  -4   4  11        1.79        0.55      3.53 o 
  -3   4  11      502.49      480.47     22.66 o 
  -2   4  11       25.54       23.21      4.30 o 
  -1   4  11       42.89       61.91     11.14 o 
   0   4  11      269.16      273.72     13.93 o 
   1   4  11      240.36      323.53     28.73 o 
   2   4  11        8.97        3.13      5.07 o 
   3   4  11       22.33       35.62     12.35 o 
   4   4  11        3.16       -5.38      5.38 o 
   5   4  11       98.67       84.66     13.38 o 
   6   4  11       37.95       41.30     10.70 o 
   7   4  11        0.04        6.36      8.21 o 
   8   4  11       10.48       17.29      9.83 o 
 -14   5  11       92.12      107.70     24.98 o 
 -13   5  11       81.11       79.04     17.49 o 
 -12   5  11       77.76       96.38     13.99 o 
 -11   5  11        0.41        4.38      8.10 o 
 -10   5  11        2.76        6.26      5.19 o 
  -9   5  11       37.92       54.19     10.21 o 
  -8   5  11      194.02      203.25     12.66 o 
  -7   5  11       35.79       45.17      6.88 o 
  -6   5  11      476.18      461.64     18.53 o 
  -5   5  11       58.12       67.65      8.19 o 
  -4   5  11       12.10        9.04      5.18 o 
  -3   5  11      465.89      451.34     20.46 o 
  -2   5  11       24.21       22.83      5.21 o 
  -1   5  11        5.81        3.12      9.15 o 
   0   5  11      629.28      618.71     19.95 o 
   1   5  11        0.01       16.34      8.24 o 
   2   5  11       64.86       56.29      9.76 o 
   3   5  11       83.07       75.65     14.65 o 
   4   5  11       14.75        4.38      7.03 o 
   5   5  11       28.67       19.25      8.82 o 
   6   5  11       59.07       52.09     11.64 o 
   7   5  11       37.54       47.34     12.08 o 
   8   5  11        0.25       -1.60      8.91 o 
 -14   6  11        8.94       26.41     21.31 o 
 -13   6  11       48.05       32.38     11.18 o 
 -12   6  11        2.01       -5.89      7.15 o 
 -11   6  11       71.58       91.55     14.53 o 
 -10   6  11        3.19       17.26      6.12 o 
  -9   6  11      103.32       93.76      9.94 o 
  -8   6  11      201.10      182.44     12.49 o 
  -7   6  11       36.54       25.93      5.79 o 
  -6   6  11      886.33      727.42     21.75 o 
  -5   6  11       71.62       71.05     12.17 o 
  -4   6  11      284.36      280.89     13.78 o 
  -3   6  11      323.91      323.30     14.89 o 
  -2   6  11       48.75       38.31      6.61 o 
  -1   6  11     1135.67      992.82     32.50 o 
   0   6  11        0.00        3.77      5.49 o 
   1   6  11      138.56      166.30     10.28 o 
   2   6  11       68.85       80.65     10.94 o 
   3   6  11       56.72       77.59     15.16 o 
   4   6  11        1.70        3.44      7.36 o 
   5   6  11        5.77        0.05      7.45 o 
   6   6  11       18.30       12.36      8.80 o 
   7   6  11       58.14       42.92     12.12 o 
 -14   7  11       50.04       37.22     24.29 o 
 -12   7  11       16.27       12.42      9.22 o 
 -11   7  11       10.96       -3.94      6.94 o 
 -10   7  11       74.23       67.44     12.22 o 
  -9   7  11       93.81       93.15     11.72 o 
  -8   7  11        0.29        8.58      4.45 o 
  -7   7  11       26.66       16.11      5.44 o 
  -6   7  11      518.69      502.61     17.92 o 
  -5   7  11        7.59        4.98      4.74 o 
  -4   7  11       19.05       12.69      5.52 o 
  -3   7  11       28.67       27.11      6.46 o 
  -2   7  11       12.36       16.35      5.79 o 
  -1   7  11       25.88       20.20      6.32 o 
   0   7  11       36.41       42.23      8.26 o 
   1   7  11      120.73      132.24     16.23 o 
   2   7  11       68.68       70.64     10.31 o 
   3   7  11      156.60      166.04     21.75 o 
   4   7  11       62.59       74.07     12.67 o 
   5   7  11        4.04        7.60      8.40 o 
   6   7  11       25.75       28.64     11.47 o 
   7   7  11        1.23        3.13      9.43 o 
 -13   8  11       98.50       79.70     14.90 o 
 -12   8  11       50.35       54.98      9.54 o 
 -11   8  11       27.91       28.37      8.12 o 
 -10   8  11       48.31       40.51      7.50 o 
  -9   8  11       71.87       81.75      9.28 o 
  -8   8  11       34.38       22.66      6.20 o 
  -7   8  11      199.54      177.39     12.59 o 
  -6   8  11       17.87       14.25      5.20 o 
  -5   8  11       89.20       97.70      9.35 o 
  -4   8  11        0.11        2.78      4.57 o 
  -3   8  11        1.28        1.36      4.43 o 
  -2   8  11      100.10       85.36      9.71 o 
  -1   8  11       13.13       12.04      5.52 o 
   0   8  11        4.49        3.76      5.17 o 
   1   8  11       14.73        6.48      7.29 o 
   2   8  11       14.51       26.79      9.62 o 
   3   8  11       11.28        2.19      8.28 o 
   4   8  11        1.73       15.90     10.23 o 
   5   8  11       12.23       16.83      9.17 o 
   6   8  11        9.48        2.55      8.10 o 
   7   8  11        4.36       11.21     10.27 o 
 -13   9  11       29.02       -7.92     10.62 o 
 -12   9  11        2.17       10.35      9.62 o 
 -11   9  11       10.41       -5.85      5.85 o 
 -10   9  11       30.62       31.16      9.81 o 
  -9   9  11       51.78       42.84      7.46 o 
  -8   9  11       46.32       34.32      7.22 o 
  -7   9  11      152.41      134.96     11.42 o 
  -6   9  11       86.39       91.83      9.70 o 
  -5   9  11        1.07        2.87      4.28 o 
  -4   9  11      179.45      164.88     12.20 o 
  -3   9  11       37.47       26.74      6.34 o 
  -2   9  11        0.20        3.63      5.37 o 
  -1   9  11      143.95      134.26     12.13 o 
   0   9  11      308.76      279.82     15.11 o 
   1   9  11       20.20       15.79      8.19 o 
   2   9  11       66.64       64.48     13.30 o 
   3   9  11       40.37       48.69     18.59 o 
   4   9  11       68.94       88.12     25.13 o 
   5   9  11       56.14       64.88     16.42 o 
   6   9  11       56.39       51.69     23.35 o 
 -12  10  11        0.00       -3.03      8.75 o 
 -11  10  11       62.50       65.14     12.47 o 
 -10  10  11       24.33       12.04      6.75 o 
  -9  10  11       57.14       50.34      8.50 o 
  -8  10  11      102.65      107.18     11.05 o 
  -7  10  11       54.67       61.47      8.59 o 
  -6  10  11       47.35       50.10      7.99 o 
  -5  10  11       65.70       50.19      7.79 o 
  -4  10  11      157.39      168.10     12.68 o 
  -3  10  11        0.06       -1.46      4.49 o 
  -2  10  11        5.96        4.71      5.85 o 
  -1  10  11        5.94       -0.49      5.28 o 
   0  10  11      153.76      134.34     12.19 o 
   1  10  11       28.50       29.15      8.62 o 
   2  10  11        3.03        5.53      6.86 o 
   3  10  11       66.71       74.62     22.85 o 
   4  10  11       70.38       63.12     22.71 o 
   5  10  11        1.77        6.16     14.13 o 
   6  10  11       10.87       23.81     18.42 o 
 -12  11  11       68.86       56.72     11.93 o 
 -11  11  11        1.72        0.17      9.20 o 
 -10  11  11        2.67        1.25      8.48 o 
  -9  11  11        4.08        1.45      5.63 o 
  -8  11  11        0.40       -1.84      5.33 o 
  -7  11  11        0.11       -4.77      4.90 o 
  -6  11  11       29.47       25.75      6.93 o 
  -5  11  11        7.85       -0.76      5.22 o 
  -4  11  11        2.79        9.07      5.87 o 
  -3  11  11        8.40        8.77      5.71 o 
  -2  11  11      192.12      181.23     13.18 o 
  -1  11  11       51.14       41.66      8.57 o 
   0  11  11      150.14      136.98     12.84 o 
   1  11  11        1.14        5.32      6.64 o 
   2  11  11        4.37        9.47      7.37 o 
   3  11  11        1.09       10.89     10.33 o 
   4  11  11        8.03       10.67     12.74 o 
   5  11  11        1.74       16.62     16.69 o 
 -11  12  11        9.36       10.44      6.83 o 
 -10  12  11       45.80       36.76      8.79 o 
  -9  12  11        0.32        2.48      6.30 o 
  -8  12  11       14.90        6.58      6.28 o 
  -7  12  11        0.47       -0.73      5.61 o 
  -6  12  11      165.61      147.46     12.90 o 
  -5  12  11       21.70       26.85      7.30 o 
  -4  12  11       15.00       15.75      7.31 o 
  -3  12  11        6.94        0.51      5.74 o 
  -2  12  11        3.05       -4.62      4.96 o 
  -1  12  11       24.12       27.07      8.21 o 
   0  12  11        0.27        1.87      6.56 o 
   1  12  11        3.48       13.47      7.50 o 
   2  12  11       63.66       90.19     13.55 o 
   3  12  11       24.31       22.85     11.69 o 
   4  12  11        0.38        0.27      9.52 o 
 -10  13  11        2.96        2.08      6.69 o 
  -9  13  11       34.99       33.26      8.29 o 
  -8  13  11       53.65       37.42      8.54 o 
  -7  13  11        3.88       -1.94      6.21 o 
  -6  13  11       45.88       25.31      7.81 o 
  -5  13  11       10.18        1.63      6.26 o 
  -4  13  11      410.24      437.12     19.62 o 
  -3  13  11       44.55       35.05      8.00 o 
  -2  13  11       38.89       46.95      9.50 o 
  -1  13  11       45.83       56.10      9.89 o 
   0  13  11       16.50        6.81      7.29 o 
   1  13  11       12.01       23.81      9.02 o 
   2  13  11      122.58      132.49     16.14 o 
   3  13  11       11.88        8.83     10.56 o 
  -9  14  11       26.02       16.79      8.07 o 
  -8  14  11        1.31       -3.37      6.41 o 
  -7  14  11        7.26       11.94      7.39 o 
  -6  14  11       38.03       34.49      8.62 o 
  -5  14  11        6.19        3.41      6.74 o 
  -4  14  11        7.64        2.93      6.43 o 
  -3  14  11       40.63       28.61      8.80 o 
  -2  14  11        9.66       13.37      7.77 o 
  -1  14  11        6.15        8.08      7.54 o 
   0  14  11       67.38       79.04     13.54 o 
   1  14  11        6.07       11.19      8.04 o 
   2  14  11       68.57       73.74     13.18 o 
  -7  15  11       19.71       16.65      8.07 o 
  -6  15  11       11.04        3.55      6.85 o 
  -5  15  11       29.85       20.78      8.43 o 
  -4  15  11        0.46        1.27      6.74 o 
  -3  15  11        0.07       -1.00      7.40 o 
  -2  15  11        2.10        4.27      7.39 o 
  -1  15  11      115.33       98.90     12.97 o 
   0  15  11       50.26       63.34     13.92 o 
 -15   0  12       14.97       32.99     16.57 o 
 -14   0  12      341.32      353.71     40.31 o 
 -13   0  12       21.03        6.91     15.45 o 
 -12   0  12        0.26        0.14     12.40 o 
 -11   0  12      266.44      249.10     34.23 o 
 -10   0  12       30.15      124.86     21.27 o 
  -9   0  12       26.57      176.98     21.69 o 
  -8   0  12      350.65      271.65     25.32 o 
  -7   0  12      334.27      408.39     31.38 o 
  -6   0  12      256.40      257.90     32.98 o 
  -5   0  12      142.31      137.97     20.76 o 
  -4   0  12      207.64      219.92     30.75 o 
  -3   0  12      672.15      728.94     44.49 o 
  -2   0  12      154.34      153.23     17.41 o 
  -1   0  12      142.32      126.02     19.80 o 
   0   0  12       70.44       75.93     13.88 o 
   1   0  12        3.27       34.55      8.56 o 
   2   0  12      441.69      381.45     35.79 o 
   3   0  12       67.12       70.19     14.40 o 
   4   0  12       15.03       13.91      9.65 o 
   5   0  12       96.03       91.40     17.80 o 
   6   0  12       21.41       35.28     13.53 o 
   7   0  12        6.57        2.06      9.97 o 
   8   0  12       71.70       57.23     17.04 o 
 -15   1  12       21.93       36.49     13.26 o 
 -14   1  12        9.92       20.32     10.45 o 
 -13   1  12       24.19       25.73     17.45 o 
 -12   1  12       16.09       10.16      9.86 o 
 -11   1  12       59.04       85.09     16.64 o 
 -10   1  12      181.53      177.22     28.78 o 
  -9   1  12      129.17      195.65     38.03 o 
  -8   1  12       14.94       34.98      8.05 o 
  -7   1  12      107.81      132.21     16.40 o 
  -6   1  12      216.81      262.04     28.34 o 
  -5   1  12       75.93       93.61     11.29 o 
  -4   1  12       39.38       50.39      8.67 o 
  -2   1  12       66.97       79.37     10.04 o 
  -1   1  12        4.49       35.61      9.45 o 
   0   1  12      494.02      550.88     27.79 o 
   1   1  12        9.54       36.47     10.66 o 
   2   1  12      198.93      197.78     16.19 o 
   3   1  12        0.05        3.64      5.93 o 
   4   1  12       69.47       64.58     11.81 o 
   5   1  12       38.29       22.45      8.94 o 
   6   1  12       13.28       25.73      9.55 o 
   7   1  12        0.14       -3.99      7.48 o 
   8   1  12      134.95      145.14     33.68 o 
 -15   2  12       12.01       19.16     16.86 o 
 -14   2  12       76.37       89.80     17.87 o 
 -13   2  12        0.02       -7.52      9.31 o 
 -12   2  12       21.58       15.13     10.86 o 
 -11   2  12       63.74       60.22     15.65 o 
 -10   2  12      148.48      174.91     17.53 o 
  -9   2  12       39.14       37.44      9.28 o 
  -8   2  12      235.80      271.80     15.22 o 
  -7   2  12       50.04       44.85      7.80 o 
  -6   2  12      353.65      322.94     19.54 o 
  -5   2  12      185.22      159.90     13.64 o 
  -4   2  12        0.20       14.27     10.33 o 
  -3   2  12      111.22      127.41     12.15 o 
  -2   2  12       16.49       27.85      6.83 o 
  -1   2  12       32.88       46.22      7.98 o 
   0   2  12       37.38       42.72      8.41 o 
   1   2  12        7.87        4.28      9.24 o 
   2   2  12       16.99       11.92      5.64 o 
   3   2  12      176.53      205.48     23.51 o 
   4   2  12        7.97        7.64      6.93 o 
   5   2  12        0.08       13.57      7.76 o 
   6   2  12        8.10        7.17      7.73 o 
   7   2  12        0.40        2.31      7.66 o 
 -15   3  12       27.39       37.27     31.69 o 
 -14   3  12       22.19       23.00     13.14 o 
 -13   3  12       35.98       32.20     13.18 o 
 -12   3  12      201.09      230.29     24.99 o 
 -11   3  12        2.18        6.04      9.08 o 
 -10   3  12       18.26       13.40      9.20 o 
  -9   3  12      154.83      155.92     18.14 o 
  -8   3  12      335.74      286.64     26.41 o 
  -7   3  12      100.54       81.85     12.51 o 
  -6   3  12       23.83       26.93      5.76 o 
  -5   3  12      105.02      167.00     24.59 o 
  -4   3  12      209.95      219.67     16.19 o 
  -3   3  12       19.94       67.62     14.31 o 
  -2   3  12       83.96      151.74     24.28 o 
  -1   3  12      379.96      400.65     23.75 o 
   0   3  12      346.52      295.43     18.08 o 
   1   3  12      117.53      261.53     22.82 o 
   2   3  12        0.04       10.58     15.59 o 
   3   3  12      316.28      316.94     22.71 o 
   4   3  12       14.39        6.59      7.32 o 
   5   3  12        3.36        2.64      7.17 o 
   6   3  12       69.69       67.17     13.11 o 
   7   3  12       32.22       37.41     11.42 o 
 -14   4  12       54.05       53.99     15.75 o 
 -13   4  12       53.14       55.13     15.43 o 
 -12   4  12        5.06       -3.50      8.86 o 
 -11   4  12      139.72      156.47     16.40 o 
 -10   4  12       49.36       43.51      9.94 o 
  -9   4  12       15.47       13.78      7.52 o 
  -8   4  12      206.52      232.21     17.42 o 
  -7   4  12      348.35      327.58     27.93 o 
  -6   4  12       54.84       57.74     19.09 o 
  -5   4  12       89.40       84.61     10.54 o 
  -4   4  12       55.50       54.86      9.89 o 
  -3   4  12       18.66       34.56      7.77 o 
  -2   4  12      465.13      471.66     25.14 o 
  -1   4  12      475.27      536.04     30.81 o 
   0   4  12        8.22        5.48      3.25 o 
   1   4  12      353.27      394.18     24.18 o 
   2   4  12        0.59        7.24     10.14 o 
   3   4  12       31.35       39.06     14.57 o 
   4   4  12       70.53       65.17     11.82 o 
   5   4  12       42.20       46.84     11.43 o 
   6   4  12       54.72       56.39     12.85 o 
   7   4  12       86.64       75.10     15.68 o 
 -14   5  12        0.97        0.96     10.57 o 
 -13   5  12        2.40        1.21     10.17 o 
 -12   5  12       51.61       38.73     10.87 o 
 -11   5  12       36.63       27.99      8.90 o 
 -10   5  12       28.28       25.98      9.17 o 
  -9   5  12        0.06       -0.18      5.93 o 
  -8   5  12       88.31       74.71     11.49 o 
  -7   5  12       80.36       60.61     10.30 o 
  -6   5  12     2151.90     2037.97     61.21 o 
  -5   5  12        0.62        7.15      7.01 o 
  -4   5  12      383.37      399.28     16.70 o 
  -3   5  12        0.06        0.19      3.80 o 
  -2   5  12      156.87      158.76     11.03 o 
  -1   5  12      995.11     1007.03     39.91 o 
   0   5  12       16.46       40.78      9.38 o 
   1   5  12        0.58        8.00      8.17 o 
   2   5  12       22.92       24.19     10.00 o 
   3   5  12       52.49       52.22     10.95 o 
   4   5  12        6.29        7.13      7.28 o 
   5   5  12       14.95       13.13      8.55 o 
   6   5  12       35.16       30.96     11.04 o 
   7   5  12        2.41       -0.39      8.38 o 
 -14   6  12      135.60      122.85     21.31 o 
 -13   6  12       94.93       76.49     17.32 o 
 -12   6  12      158.76      178.75     13.90 o 
 -11   6  12      213.68      243.30     22.01 o 
 -10   6  12      153.97      169.04     12.66 o 
  -9   6  12        2.16        8.09      9.20 o 
  -8   6  12       17.65       17.87      5.45 o 
  -7   6  12       73.01       72.15     11.38 o 
  -6   6  12       40.78       31.05      7.18 o 
  -5   6  12      176.26      145.14     12.31 o 
  -4   6  12       75.38       52.74      7.58 o 
  -3   6  12       23.25       43.85     12.33 o 
  -2   6  12      183.67      180.47     12.93 o 
  -1   6  12       47.80       41.21      8.43 o 
   0   6  12        9.24        3.77      7.04 o 
   1   6  12      430.14      512.06     30.28 o 
   2   6  12        6.54       11.85     10.23 o 
   3   6  12      155.37      161.29     21.73 o 
   4   6  12        0.26        4.81      8.52 o 
   5   6  12        1.28        2.01      8.11 o 
   6   6  12      189.97      218.53     22.86 o 
   7   6  12        0.47       -1.53      8.31 o 
 -14   7  12       21.49       26.67     14.45 o 
 -13   7  12       19.85       14.95      9.83 o 
 -12   7  12        0.67       -5.23      7.82 o 
 -11   7  12       47.68       36.23      8.03 o 
 -10   7  12        0.57       -1.41      4.88 o 
  -9   7  12      161.32      145.38     12.79 o 
  -8   7  12       41.76       39.61      8.05 o 
  -7   7  12        2.95       -2.20      4.69 o 
  -6   7  12        4.16        4.79      5.81 o 
  -5   7  12      144.69      131.69     12.07 o 
  -4   7  12       14.86        6.92      5.47 o 
  -3   7  12       13.54        6.70      5.12 o 
  -2   7  12        9.73       12.68      5.76 o 
  -1   7  12      414.45      433.47     17.97 o 
   0   7  12       95.68      116.72     16.37 o 
   1   7  12       61.32       37.03     11.07 o 
   2   7  12       36.68       34.48     16.76 o 
   3   7  12       27.14        9.44     11.24 o 
   4   7  12      160.30      205.97     25.76 o 
   5   7  12       69.95       58.24     16.93 o 
   6   7  12       45.26       52.50     16.69 o 
 -13   8  12        5.24        4.27      9.16 o 
 -12   8  12        0.49        8.69      7.36 o 
 -11   8  12        0.16        4.78      5.91 o 
 -10   8  12        2.41       14.04     12.63 o 
  -9   8  12       66.44       58.45      8.90 o 
  -8   8  12       39.22       44.75      7.72 o 
  -7   8  12        0.12        1.39      5.04 o 
  -6   8  12      115.65      112.82     10.43 o 
  -5   8  12      381.86      378.67     17.98 o 
  -4   8  12       14.03       16.78      6.44 o 
  -3   8  12        3.01        7.11      5.48 o 
  -2   8  12       35.06       13.35      6.14 o 
  -1   8  12       65.87       52.40      8.51 o 
   0   8  12       15.51       21.20      7.55 o 
   1   8  12      118.21      125.44     17.06 o 
   2   8  12      151.62      194.31     33.23 o 
   3   8  12        8.33        0.97     12.32 o 
   4   8  12       61.31       40.65     18.15 o 
   5   8  12        0.56       -0.54     12.94 o 
   6   8  12        3.33        7.70     15.07 o 
 -13   9  12       65.11       80.32     22.76 o 
 -12   9  12       43.25       42.93      9.05 o 
 -11   9  12        5.08        4.82      7.61 o 
 -10   9  12       22.56       32.34      9.26 o 
  -9   9  12        5.96        9.38      5.64 o 
  -8   9  12        5.11       -1.13      5.16 o 
  -7   9  12        0.79       -0.25      4.86 o 
  -6   9  12      156.30      125.91     11.27 o 
  -5   9  12        9.52        9.26      5.32 o 
  -4   9  12      482.08      494.06     21.01 o 
  -3   9  12       34.03       26.46      6.92 o 
  -2   9  12       50.21       46.61      8.16 o 
  -1   9  12       12.81        3.86      5.56 o 
   0   9  12       38.37       35.66      9.05 o 
   1   9  12        0.66        5.97      6.39 o 
   2   9  12        7.14       22.97     15.46 o 
   3   9  12      136.13      136.07     30.27 o 
   4   9  12        2.38        4.74     12.70 o 
   5   9  12       22.31       24.98     17.44 o 
 -12  10  12      173.67      150.17     15.25 o 
 -11  10  12        0.45       10.04      6.79 o 
 -10  10  12        2.25       18.76      9.21 o 
  -9  10  12        6.19        3.58      6.29 o 
  -8  10  12       32.93       23.72      7.05 o 
  -7  10  12       77.89       80.84      9.84 o 
  -6  10  12       26.27       21.09      7.00 o 
  -5  10  12      141.29      120.64     10.96 o 
  -4  10  12       25.41       19.11      6.32 o 
  -3  10  12       10.45       13.63      6.41 o 
  -2  10  12      172.88      176.53     14.42 o 
  -1  10  12       67.38       57.10      9.02 o 
   0  10  12      206.49      209.73     18.70 o 
   1  10  12       41.30       25.98      8.77 o 
   2  10  12       17.51       23.41     11.16 o 
   3  10  12        0.16       -6.54     11.98 o 
   4  10  12       12.36        8.54     14.02 o 
   5  10  12       64.18       45.94     20.42 o 
 -11  11  12       13.48       14.87     11.16 o 
 -10  11  12       11.96       16.77      6.94 o 
  -9  11  12        2.42       -0.74      6.23 o 
  -8  11  12       55.22       55.27      8.97 o 
  -7  11  12       60.05       54.21      8.88 o 
  -6  11  12      226.68      266.19     15.73 o 
  -5  11  12       12.59        3.26      5.49 o 
  -4  11  12       72.28       69.11      9.44 o 
  -3  11  12        4.98        8.54      6.84 o 
  -2  11  12       19.23       20.98      7.80 o 
  -1  11  12       62.45       52.95      9.51 o 
   0  11  12        0.41        8.66      7.12 o 
   1  11  12        7.08       11.83      7.61 o 
   2  11  12        0.86        6.67      9.42 o 
   3  11  12       21.17       16.95     12.87 o 
   4  11  12        4.15       18.80     15.28 o 
 -10  12  12       34.61       30.96      8.68 o 
  -9  12  12      104.22       97.26     11.68 o 
  -8  12  12        0.15       -1.57      5.98 o 
  -7  12  12       38.68       26.70      7.93 o 
  -6  12  12       14.13        4.58      6.38 o 
  -5  12  12      149.98      159.18     13.57 o 
  -4  12  12       30.89       18.56      6.84 o 
  -3  12  12        3.41        3.93      6.44 o 
  -2  12  12        6.49       10.64      6.22 o 
  -1  12  12       36.98       26.87      8.07 o 
   0  12  12       14.57        6.57      7.37 o 
   1  12  12        2.53        3.41      7.07 o 
   2  12  12        7.29       13.22      9.97 o 
   3  12  12        1.53        5.47      9.97 o 
  -9  13  12       15.11       10.19      7.68 o 
  -8  13  12        3.15        4.04      6.82 o 
  -7  13  12        3.79       -3.75      6.22 o 
  -6  13  12        4.54       -0.01      6.54 o 
  -5  13  12        6.91       -3.61      5.98 o 
  -4  13  12       20.39       14.31      7.01 o 
  -3  13  12       77.96       71.52     10.22 o 
  -2  13  12       25.64       24.15      8.09 o 
  -1  13  12        2.12        2.51      6.71 o 
   0  13  12       15.80       19.15      8.58 o 
   1  13  12        3.97        8.35      7.90 o 
   2  13  12       82.43       95.08     18.59 o 
  -8  14  12       60.77       81.02     11.58 o 
  -7  14  12       19.41       16.29      8.03 o 
  -6  14  12        0.81        1.99      6.86 o 
  -5  14  12       39.09       32.03      8.72 o 
  -4  14  12        1.95        5.23      6.66 o 
  -3  14  12        8.89       17.66      8.19 o 
  -2  14  12        0.37        4.61      7.24 o 
  -1  14  12        6.34       15.39      9.18 o 
   0  14  12        2.09       -1.98      7.53 o 
   1  14  12        0.19       11.62      8.31 o 
  -6  15  12        3.24        1.90      7.39 o 
  -5  15  12       13.01       13.59      8.27 o 
  -4  15  12       89.69       72.06     12.30 o 
  -3  15  12       19.06       19.91      9.28 o 
  -2  15  12        5.95        7.44      7.72 o 
 -15   1  13        8.13       14.29     11.58 o 
 -14   1  13       79.94      106.03     18.49 o 
 -13   1  13        0.00       -1.87     10.10 o 
 -12   1  13        0.70       -8.26      8.44 o 
 -11   1  13       79.85       47.23     13.11 o 
 -10   1  13       44.20       60.31     17.15 o 
  -9   1  13       91.61       89.13     12.89 o 
  -8   1  13       57.45       74.04     23.43 o 
  -7   1  13        0.43       58.74     14.72 o 
  -6   1  13      177.43      182.03     12.51 o 
  -5   1  13      339.58      343.16     16.28 o 
  -4   1  13        6.31       20.56     15.20 o 
  -3   1  13        2.79       41.39     10.52 o 
  -2   1  13       43.20       62.45      8.92 o 
  -1   1  13      136.19      146.16     13.86 o 
   0   1  13       70.71       53.02      9.73 o 
   1   1  13       25.81       15.23      8.59 o 
   2   1  13       26.53       22.15      9.18 o 
   3   1  13        0.44       -0.10      7.11 o 
   4   1  13       23.62       17.57     10.84 o 
   5   1  13       15.56       19.34     11.00 o 
   6   1  13        2.10        5.84      8.93 o 
   7   1  13       21.61       11.99     11.91 o 
 -15   2  13       92.29      131.85     21.24 o 
 -14   2  13        3.29        5.05     10.74 o 
 -13   2  13       12.58        3.40      9.75 o 
 -12   2  13        5.24       -7.92     12.46 o 
 -11   2  13      155.32      146.72     27.45 o 
 -10   2  13      123.85       95.18     15.28 o 
  -9   2  13        7.80        0.65      7.73 o 
  -8   2  13      202.00      196.25     17.08 o 
  -7   2  13      708.48      732.46     46.29 o 
  -6   2  13      287.58      288.09     15.05 o 
  -5   2  13       66.53       79.57     10.54 o 
  -4   2  13     1177.43     1143.40     36.52 o 
  -3   2  13      145.56      239.52     15.52 o 
  -2   2  13      269.68      313.10     18.68 o 
  -1   2  13      298.03      328.04     19.63 o 
   0   2  13      248.85      250.08     18.16 o 
   1   2  13       10.16       12.13     10.85 o 
   2   2  13      263.73      243.20     22.88 o 
   3   2  13      177.02      201.10     23.99 o 
   4   2  13       19.60       17.13     10.53 o 
   5   2  13        2.10       11.86      9.84 o 
   6   2  13       18.38       24.24     12.50 o 
   7   2  13       27.84       34.54     13.98 o 
 -14   3  13       58.04       59.86     16.00 o 
 -13   3  13       12.88        7.35     10.43 o 
 -12   3  13       19.03       15.69     10.31 o 
 -11   3  13       12.95       21.33     10.86 o 
 -10   3  13        0.32        3.33     13.74 o 
  -9   3  13       24.29       24.02      9.56 o 
  -8   3  13       42.23       53.70     12.06 o 
  -7   3  13      184.41      156.81     20.19 o 
  -6   3  13       61.37       51.41      9.59 o 
  -5   3  13       16.49       15.39      5.67 o 
  -3   3  13       72.73       75.35     14.78 o 
  -2   3  13      294.73      331.57     31.29 o 
  -1   3  13       70.71       80.77     12.29 o 
   0   3  13       86.81      149.29     33.52 o 
   2   3  13        6.19       21.19     13.34 o 
   3   3  13        5.66        3.41      8.38 o 
   4   3  13       18.92       11.69     19.73 o 
   5   3  13        1.93        1.34      8.63 o 
   6   3  13        0.77       -4.79      8.45 o 
 -14   4  13       81.04       89.88     18.84 o 
 -13   4  13        8.72       18.37     12.34 o 
 -12   4  13        0.68       11.55     10.07 o 
 -11   4  13       25.88       27.60     12.35 o 
 -10   4  13        8.84       -0.46      6.74 o 
  -9   4  13        6.42        4.63      6.94 o 
  -8   4  13      117.87      124.32     14.01 o 
  -7   4  13        5.04        1.53      5.76 o 
  -6   4  13      211.15      220.16     16.50 o 
  -5   4  13      236.21      242.56     15.92 o 
  -4   4  13       18.75       41.06      7.50 o 
  -3   4  13       33.89       60.79     16.65 o 
  -2   4  13       19.03       14.70      8.50 o 
  -1   4  13       77.23      130.27     16.19 o 
   0   4  13        7.78        9.36      7.96 o 
   1   4  13      143.75      227.61     23.58 o 
   2   4  13       51.37       38.30     12.20 o 
   3   4  13      113.17      160.71     22.09 o 
   4   4  13        8.72       22.27     11.30 o 
   5   4  13       72.72       81.73     18.22 o 
   6   4  13        6.01        5.54     11.10 o 
 -14   5  13        0.53        1.55     11.40 o 
 -13   5  13       46.34       42.86     25.34 o 
 -12   5  13        0.14       -2.33      9.62 o 
 -11   5  13        0.07       -2.96      6.88 o 
 -10   5  13      211.64      202.65     18.77 o 
  -9   5  13       56.74       46.77     10.31 o 
  -8   5  13        1.09       -1.71      5.60 o 
  -7   5  13       45.11       36.09      8.61 o 
  -6   5  13        0.68        5.28      6.48 o 
  -5   5  13       85.13       76.09     11.20 o 
  -4   5  13      259.54      279.60     16.91 o 
  -3   5  13       48.18       47.84      9.15 o 
  -2   5  13        9.35       11.00      6.73 o 
  -1   5  13       85.51      129.70     20.42 o 
   0   5  13      416.98      448.09     63.94 o 
   1   5  13        2.41       19.28     13.90 o 
   2   5  13       70.68       60.79     13.87 o 
   3   5  13        6.02        7.93      9.77 o 
   4   5  13       15.79        9.51      9.54 o 
   5   5  13       53.20       50.72     16.69 o 
   6   5  13       53.08       50.15     15.75 o 
 -14   6  13        1.12       -7.82     10.84 o 
 -13   6  13       22.12       30.45     13.78 o 
 -12   6  13       79.04       60.92     12.45 o 
 -11   6  13       33.17       38.70     11.06 o 
 -10   6  13       56.78       60.36     12.01 o 
  -9   6  13       13.57       18.58      8.63 o 
  -8   6  13        4.54        2.55      6.95 o 
  -7   6  13        2.47       -1.15      6.41 o 
  -6   6  13       41.45       41.72      9.58 o 
  -5   6  13        5.14        9.51      5.46 o 
  -4   6  13        0.03       -4.40      4.40 o 
  -3   6  13       31.70       27.47      6.68 o 
  -2   6  13      142.73      171.44     12.98 o 
  -1   6  13      165.57      125.54     13.15 o 
   0   6  13       27.38       38.76     10.87 o 
   1   6  13        0.93        8.34     11.86 o 
   2   6  13        9.79       25.18     10.98 o 
   3   6  13      146.65      154.89     25.34 o 
   4   6  13       33.70       42.60     14.73 o 
   5   6  13       22.08       19.85     12.00 o 
   6   6  13        0.02       -0.52     11.25 o 
 -13   7  13       15.86        5.17      8.76 o 
 -12   7  13       61.68       50.69     12.21 o 
 -11   7  13      103.69      115.16     15.85 o 
 -10   7  13        1.33        4.67      7.81 o 
  -9   7  13       18.82       24.60      9.61 o 
  -8   7  13        0.32        6.65      6.99 o 
  -7   7  13       71.65       64.83      9.84 o 
  -6   7  13      133.42      113.44     11.91 o 
  -5   7  13        4.78       12.48      6.15 o 
  -4   7  13       36.53       29.79      6.96 o 
  -3   7  13      136.26      155.24     13.10 o 
  -2   7  13       50.19       61.20      8.92 o 
  -1   7  13       59.94       53.31      8.23 o 
   0   7  13       75.20       98.61     15.54 o 
   1   7  13       61.51       73.99     22.41 o 
   2   7  13       98.13      119.95     28.19 o 
   3   7  13        9.42        8.46     14.71 o 
   4   7  13        6.89        7.39     13.50 o 
   5   7  13        2.38       -1.75     10.13 o 
 -13   8  13      129.71      193.00     21.81 o 
 -12   8  13        7.41       28.86     12.38 o 
 -11   8  13       42.91       72.38     19.19 o 
 -10   8  13        0.01       -3.99      7.65 o 
  -9   8  13      118.82      137.29     13.44 o 
  -8   8  13      203.78      213.24     14.86 o 
  -7   8  13        6.12        5.89      6.24 o 
  -6   8  13       86.32       80.12     10.55 o 
  -5   8  13       74.58       79.59     10.41 o 
  -4   8  13       78.10       67.43      9.55 o 
  -3   8  13        0.08        2.02      5.35 o 
  -2   8  13       76.23       68.95      9.41 o 
  -1   8  13        0.19       -1.26      5.09 o 
   0   8  13       78.45       53.67     14.06 o 
   1   8  13        0.01        3.06     12.26 o 
   2   8  13       10.11        8.90     12.64 o 
   3   8  13       57.22       64.97     21.88 o 
   4   8  13       61.48       33.44     17.40 o 
   5   8  13        3.09       -4.00     12.45 o 
 -12   9  13       11.79       15.81     17.63 o 
 -11   9  13       84.02      100.69     14.35 o 
 -10   9  13       33.47       20.46      7.44 o 
  -9   9  13        0.50        2.52      6.37 o 
  -8   9  13      167.48      176.75     13.69 o 
  -7   9  13        0.92        5.52      5.54 o 
  -6   9  13      153.06      142.97     13.82 o 
  -5   9  13      311.41      347.69     18.21 o 
  -4   9  13       21.30       14.23      6.89 o 
  -3   9  13       21.85       19.76      6.67 o 
  -2   9  13       28.26       25.03      7.29 o 
  -1   9  13       11.54       14.97      6.45 o 
   0   9  13        8.63       13.79      7.12 o 
   1   9  13       82.81       90.94     17.15 o 
   2   9  13       39.28       50.06     18.62 o 
   3   9  13        2.57        7.59     14.08 o 
   4   9  13       12.47       16.15     15.00 o 
 -12  10  13        4.76        9.50     11.14 o 
 -11  10  13       18.74       20.76      8.71 o 
 -10  10  13        1.05       -1.48      6.17 o 
  -9  10  13        0.28       -3.39      5.84 o 
  -8  10  13       86.11      105.48     11.46 o 
  -7  10  13       24.16       20.44      7.05 o 
  -6  10  13       29.39       37.01      8.06 o 
  -5  10  13        0.78       -5.08      5.19 o 
  -4  10  13       68.79       58.51      9.83 o 
  -3  10  13       36.62       26.30      7.67 o 
  -2  10  13        5.08        8.93      6.47 o 
  -1  10  13      125.29      151.99     16.16 o 
   0  10  13       39.71       41.61      9.99 o 
   1  10  13        4.59       -0.17      8.66 o 
   2  10  13       41.48       39.59     12.58 o 
   3  10  13       89.33       59.40     22.88 o 
   4  10  13       12.02       19.12     16.89 o 
 -11  11  13      171.62      215.81     18.27 o 
 -10  11  13       17.17       13.30      7.55 o 
  -9  11  13        1.29        0.65      6.31 o 
  -8  11  13      185.46      167.39     15.54 o 
  -7  11  13        2.46       -3.61      5.66 o 
  -6  11  13        3.74        1.64      6.06 o 
  -5  11  13        0.45       -1.30      5.60 o 
  -4  11  13        0.09       -5.98      5.98 o 
  -3  11  13        1.69        7.73      6.34 o 
  -2  11  13       28.43       22.09      8.04 o 
  -1  11  13       44.23       36.86      9.84 o 
   0  11  13       18.36        9.58      8.12 o 
   1  11  13       19.93       16.00     12.52 o 
   2  11  13        0.56       -6.85      7.81 o 
   3  11  13        2.68        6.50     11.10 o 
 -10  12  13        8.63        1.04      6.90 o 
  -9  12  13       38.09       41.27      9.11 o 
  -8  12  13       12.12        3.21      6.67 o 
  -7  12  13       54.75       69.74     10.14 o 
  -6  12  13       14.33        6.98      6.63 o 
  -5  12  13        0.28       -5.61      5.61 o 
  -4  12  13        8.51        0.19      6.81 o 
  -3  12  13       13.41       18.76      7.92 o 
  -2  12  13        2.47       -5.88      5.88 o 
  -1  12  13       29.61       28.19      9.42 o 
   0  12  13        0.37        0.57      7.36 o 
   1  12  13        3.74        6.24     11.21 o 
   2  12  13       44.27       56.59     15.10 o 
  -9  13  13       44.34       45.59      9.91 o 
  -8  13  13       60.10       63.92     10.59 o 
  -7  13  13        9.54       11.40      7.25 o 
  -6  13  13        1.49       -6.03      6.03 o 
  -5  13  13       88.24       74.69     10.62 o 
  -4  13  13        0.57       -5.67      6.61 o 
  -3  13  13        6.27        2.89      6.86 o 
  -2  13  13       58.98       58.12     10.76 o 
  -1  13  13        0.56       -2.40      7.32 o 
   0  13  13       67.44       89.61     14.09 o 
   1  13  13        8.99        3.90      9.91 o 
  -7  14  13       46.92       29.38      9.12 o 
  -6  14  13       16.99        3.25      7.50 o 
  -5  14  13       31.37       11.35      7.86 o 
  -4  14  13       23.55       22.42      8.10 o 
  -3  14  13       33.43       25.01      9.11 o 
  -2  14  13        1.40        8.03      7.18 o 
  -1  14  13        1.58       13.82      8.95 o 
 -14   0  14        5.48       -5.22     13.91 o 
 -13   0  14        7.77        2.44     13.65 o 
 -12   0  14       47.02       22.71     17.26 o 
 -11   0  14        9.89        7.66     13.43 o 
 -10   0  14      283.16      240.32     30.17 o 
  -9   0  14        0.16       -9.04      9.04 o 
  -7   0  14      480.45      574.18     40.07 o 
  -6   0  14      223.81      299.70     27.24 o 
  -5   0  14      925.14      935.46     38.69 o 
  -4   0  14      109.82      135.03     19.22 o 
  -3   0  14      367.27      429.39     33.25 o 
  -1   0  14      182.08      166.85     25.38 o 
   0   0  14       80.86       64.37     18.93 o 
   1   0  14        6.33        8.54     11.22 o 
   2   0  14       50.28       74.72     21.44 o 
   3   0  14        0.95        2.30     11.95 o 
   4   0  14       37.99       69.67     22.74 o 
   5   0  14        6.94       -1.77     11.44 o 
   6   0  14       25.99       23.39     18.20 o 
 -14   1  14       48.04       28.07     18.96 o 
 -13   1  14        7.45        6.34     15.75 o 
 -12   1  14       25.48       26.73     12.37 o 
 -11   1  14       15.19        7.25      9.85 o 
 -10   1  14      109.28       86.68     14.48 o 
  -9   1  14       20.75       10.87      8.77 o 
  -8   1  14      114.70      271.32     26.26 o 
  -7   1  14      207.93      293.46     70.98 o 
  -6   1  14       98.56      116.98     16.54 o 
  -5   1  14       38.20       61.04     13.46 o 
  -4   1  14      220.76      187.17     15.09 o 
  -3   1  14      125.40      157.86     28.06 o 
  -2   1  14       14.87       73.73     13.64 o 
  -1   1  14      168.97      289.01     26.49 o 
   0   1  14        6.09        7.07      7.38 o 
   1   1  14        1.84       -0.05      7.14 o 
   2   1  14      103.68      114.73     17.94 o 
   3   1  14        1.03        1.15      8.19 o 
   4   1  14        3.15        1.76      8.87 o 
   5   1  14        9.31        8.61     10.59 o 
   6   1  14        5.90        2.85     10.36 o 
 -14   2  14        1.01       10.08     11.01 o 
 -13   2  14        9.91       14.16     11.39 o 
 -12   2  14       16.05        4.17     15.17 o 
 -11   2  14        7.39       -0.10     13.04 o 
 -10   2  14       50.08       58.33     19.40 o 
  -9   2  14      142.07      156.79     17.91 o 
  -7   2  14      556.99      572.03     23.49 o 
  -6   2  14      116.27      172.56     22.13 o 
  -5   2  14      152.54      142.15     16.16 o 
  -4   2  14      189.92      192.13     12.19 o 
  -2   2  14      254.66      269.38     29.00 o 
  -1   2  14       32.18      119.14     49.71 o 
   0   2  14      114.68      124.34     16.87 o 
   1   2  14        1.44       -4.88      6.61 o 
   2   2  14        1.36        4.49      8.76 o 
   3   2  14      100.77       77.57     16.32 o 
   4   2  14        5.71        4.44      9.88 o 
   5   2  14        1.14        8.46     16.90 o 
   6   2  14        6.75       -0.37     10.14 o 
 -14   3  14       17.47        6.97     14.51 o 
 -13   3  14        0.58        6.98     10.75 o 
 -12   3  14        2.07        1.80      9.29 o 
 -11   3  14        0.59        7.66     10.23 o 
 -10   3  14      365.77      363.72     37.12 o 
  -9   3  14       93.75       58.88     19.39 o 
  -8   3  14        0.02       -1.05      8.47 o 
  -7   3  14      287.44      273.85     20.97 o 
  -6   3  14       31.21       39.02     10.41 o 
  -5   3  14        5.14       18.41      6.03 o 
  -4   3  14       90.72      110.22     11.04 o 
  -3   3  14        0.01       -5.66      5.66 o 
  -2   3  14      300.50      254.60     29.51 o 
  -1   3  14      354.61      466.25     43.48 o 
   0   3  14       27.91       35.04      9.52 o 
   1   3  14       12.71       17.81      9.24 o 
   2   3  14        6.11       11.15      9.42 o 
   3   3  14       59.73       53.71     14.30 o 
   4   3  14       25.55        8.17      9.81 o 
   5   3  14      203.14      252.81     37.21 o 
   6   3  14        0.01       -4.41      9.38 o 
 -14   4  14        0.19       10.24     11.58 o 
 -13   4  14        6.78       10.16     10.73 o 
 -12   4  14       16.51        2.99     11.03 o 
 -11   4  14        8.57       12.49     20.02 o 
 -10   4  14        0.00       -1.69      8.70 o 
  -9   4  14       11.82       19.14      8.02 o 
  -8   4  14       71.58       66.72     11.27 o 
  -7   4  14      738.80      741.03     60.32 o 
  -6   4  14        0.27        1.74      6.28 o 
  -5   4  14      805.12      794.60     31.00 o 
  -4   4  14       11.26        7.48      6.70 o 
  -3   4  14      158.97      193.55     28.58 o 
  -2   4  14       68.15       85.02     12.89 o 
  -1   4  14       10.79       22.89     13.64 o 
   0   4  14      630.34      664.16     52.17 o 
   1   4  14      132.47       91.82     16.05 o 
   2   4  14       33.98       31.67     12.18 o 
   3   4  14        4.00        7.27      9.57 o 
   4   4  14        1.50       -4.36      8.84 o 
   5   4  14       85.19       84.06     22.28 o 
 -14   5  14       31.09       42.58     14.77 o 
 -13   5  14       46.88       93.25     21.80 o 
 -12   5  14       17.37       20.80     12.18 o 
 -11   5  14       17.01       13.63     12.27 o 
 -10   5  14        6.39        5.59      7.97 o 
  -9   5  14        2.42       -6.50      6.50 o 
  -8   5  14       96.13      110.94     14.01 o 
  -7   5  14       37.72       29.64      8.88 o 
  -6   5  14        4.16       -1.04      5.87 o 
  -5   5  14       80.66       96.08     12.34 o 
  -4   5  14        0.75       -0.08      6.04 o 
  -3   5  14       14.10       23.14      7.56 o 
  -2   5  14       58.12       68.17     13.92 o 
  -1   5  14       10.17       -3.52     10.81 o 
   0   5  14      156.05      475.07     34.56 o 
   1   5  14       53.79       49.78     12.78 o 
   2   5  14      388.29      399.69     51.43 o 
   3   5  14      111.44      113.85     43.44 o 
   4   5  14       22.85       19.26     12.09 o 
   5   5  14        3.16       -0.43      9.05 o 
 -13   6  14        6.90       -8.18     16.60 o 
 -12   6  14        0.94        3.12     10.99 o 
 -11   6  14        0.05       -7.48      7.48 o 
 -10   6  14       28.72       26.63      9.74 o 
  -9   6  14       22.05       23.35      8.83 o 
  -8   6  14        4.12       -2.09      6.69 o 
  -7   6  14       28.74       27.80      9.00 o 
  -6   6  14        5.14        0.14      6.03 o 
  -5   6  14       43.60       28.85      8.37 o 
  -4   6  14       16.08        1.27      9.16 o 
  -3   6  14      161.69      170.91     13.80 o 
  -2   6  14        0.63        2.48      5.25 o 
  -1   6  14       20.69       15.50     14.08 o 
   0   6  14      164.03      141.99     28.56 o 
   1   6  14       80.17      105.49     24.33 o 
   2   6  14       20.69       20.98     15.43 o 
   3   6  14       39.83       16.57     11.56 o 
   4   6  14       10.84       10.20     11.45 o 
   5   6  14       19.51       32.80     14.74 o 
 -13   7  14        5.90       -0.13     11.65 o 
 -12   7  14        5.70        1.07      8.80 o 
 -11   7  14       24.52       26.41     10.48 o 
 -10   7  14       32.27       28.33      9.89 o 
  -9   7  14        8.67       16.41      9.55 o 
  -8   7  14        2.64       -2.37      6.96 o 
  -7   7  14        1.75       -5.13      6.79 o 
  -6   7  14       19.05       19.07      8.48 o 
  -5   7  14       30.98       22.42      7.21 o 
  -4   7  14        0.01       -1.83      5.62 o 
  -3   7  14        0.47        0.31      5.33 o 
  -2   7  14        6.07        0.38      5.57 o 
  -1   7  14       17.60       21.06      7.78 o 
   0   7  14      206.06      201.09     22.08 o 
   1   7  14       82.88       99.22     25.04 o 
   2   7  14       13.71       20.38     14.86 o 
   3   7  14        7.12        7.13     14.29 o 
   4   7  14       60.70       33.22     19.02 o 
 -13   8  14       74.98       68.66     18.69 o 
 -12   8  14       82.73       80.34     15.14 o 
 -11   8  14       23.71        6.25      9.14 o 
 -10   8  14       28.72       17.64     10.54 o 
  -9   8  14      102.70       96.62     14.97 o 
  -8   8  14       71.38       53.35     12.03 o 
  -7   8  14       16.95       13.51      7.32 o 
  -6   8  14      223.54      248.43     23.89 o 
  -5   8  14       58.33       48.26      9.25 o 
  -4   8  14       32.57       41.10      8.27 o 
  -3   8  14       33.67       19.60      6.96 o 
  -2   8  14        0.08        1.17      5.26 o 
  -1   8  14        5.58        9.04      7.18 o 
   0   8  14       43.70       29.28      9.15 o 
   1   8  14        2.28        7.76     14.36 o 
   2   8  14       18.09       13.00     14.60 o 
   3   8  14       68.10       93.83     27.95 o 
   4   8  14        6.76       20.44     16.61 o 
 -12   9  14       54.66       61.40     13.91 o 
 -11   9  14        0.53       -7.93      7.93 o 
 -10   9  14        5.22        5.30      8.98 o 
  -9   9  14       23.34       22.34      9.80 o 
  -8   9  14        0.60        0.30      6.46 o 
  -7   9  14       12.17       13.25      7.29 o 
  -6   9  14       50.72       66.25     10.45 o 
  -5   9  14       37.45       35.57      8.32 o 
  -4   9  14      173.95      208.33     19.10 o 
  -3   9  14       86.32       83.89     11.04 o 
  -2   9  14       18.07        8.69      6.12 o 
  -1   9  14       21.45       26.97      9.21 o 
   0   9  14       46.59       52.92     10.96 o 
   1   9  14        1.38        3.82      8.91 o 
   2   9  14       22.47       16.26     15.76 o 
   3   9  14        1.87        4.95     14.45 o 
 -11  10  14        0.68        4.76      8.79 o 
 -10  10  14       85.93       84.38     12.58 o 
  -9  10  14        8.38       -0.92      6.78 o 
  -8  10  14        5.23        1.41      7.53 o 
  -7  10  14        2.31       -2.34      6.68 o 
  -6  10  14      126.28      114.43     13.10 o 
  -5  10  14        1.74        5.70      6.59 o 
  -4  10  14       11.46       11.07      7.16 o 
  -3  10  14        0.46       -2.43      5.69 o 
  -2  10  14        0.89       -1.03      6.32 o 
  -1  10  14        4.54       10.79      7.95 o 
   0  10  14        0.02        2.08      6.83 o 
   1  10  14       40.51       65.51     15.98 o 
   2  10  14        3.25       20.00     11.59 o 
   3  10  14        5.77        4.02     13.85 o 
 -10  11  14        1.48       -1.92      7.86 o 
  -9  11  14        6.77        8.34      7.03 o 
  -8  11  14        3.24        4.35      6.81 o 
  -7  11  14       84.16       74.07     11.76 o 
  -6  11  14      102.39      118.37     14.01 o 
  -5  11  14       15.36        7.20      6.90 o 
  -4  11  14        0.32        0.66      7.49 o 
  -3  11  14       51.90       46.13      9.50 o 
  -2  11  14       13.89       12.19      7.41 o 
  -1  11  14        5.32       11.82      8.00 o 
   0  11  14       96.66       86.90     13.57 o 
   1  11  14       85.88       89.34     18.04 o 
   2  11  14       39.29       25.45     20.41 o 
  -9  12  14       39.98       30.68      8.96 o 
  -8  12  14       11.48       13.43      7.57 o 
  -7  12  14        3.21        4.88      7.04 o 
  -6  12  14        4.84       -6.84      6.84 o 
  -5  12  14        3.17       -2.77      6.62 o 
  -4  12  14       10.71        2.00      8.39 o 
  -3  12  14        9.21        5.95      7.02 o 
  -2  12  14      103.42      117.73     15.97 o 
  -1  12  14        0.02       -0.28      7.21 o 
   0  12  14        3.12        4.13      7.73 o 
   1  12  14      115.17      111.63     20.05 o 
  -8  13  14        0.04       -6.62      6.62 o 
  -7  13  14       46.57       44.57      9.78 o 
  -6  13  14       51.13       19.29      9.02 o 
  -5  13  14        1.13       -2.94      7.55 o 
  -4  13  14       10.07        1.04      7.60 o 
  -3  13  14       21.07       26.12      8.97 o 
  -2  13  14       19.03       20.12      9.25 o 
  -1  13  14        0.28       -1.43      7.70 o 
 -14   1  15       21.57       24.16     19.61 o 
 -13   1  15        0.58       -7.15     14.52 o 
 -12   1  15       10.45        9.04     15.29 o 
 -11   1  15       15.45        1.16      9.70 o 
 -10   1  15      193.80      206.11     21.42 o 
  -9   1  15        5.67       12.93      8.86 o 
  -8   1  15       19.24       14.40      8.66 o 
  -7   1  15      270.47      318.55     27.54 o 
  -6   1  15        4.04       11.04     28.25 o 
  -5   1  15       40.70       90.81     12.25 o 
  -4   1  15      114.46      109.05     11.40 o 
  -3   1  15        0.03       12.10     11.85 o 
  -2   1  15      278.55      242.82     19.03 o 
  -1   1  15        5.36       15.81      9.10 o 
   0   1  15        1.97       -4.85      6.65 o 
   1   1  15       76.91       83.41     16.25 o 
   2   1  15       21.67       26.53     11.56 o 
   3   1  15        5.95        0.12     12.47 o 
   4   1  15        0.00        5.36     10.39 o 
   5   1  15       11.89        8.80     12.20 o 
 -14   2  15      134.39      164.58     23.19 o 
 -13   2  15       48.16       43.77     13.33 o 
 -12   2  15       33.89       32.92     19.72 o 
 -11   2  15       30.07       12.27     15.85 o 
 -10   2  15       45.81       28.09     17.37 o 
  -9   2  15       47.31       40.51     17.50 o 
  -8   2  15       44.83      154.72     72.09 o 
  -7   2  15       65.95      167.35     47.51 o 
  -6   2  15      465.22      487.19     25.07 o 
  -5   2  15      525.15      545.15     23.66 o 
  -4   2  15       16.40       18.67      8.18 o 
  -3   2  15      154.49      303.63     25.13 o 
  -2   2  15       61.37      195.94     81.45 o 
  -1   2  15      492.33      498.51     29.92 o 
   0   2  15       26.59       28.87     10.60 o 
   1   2  15       31.71       31.08     11.63 o 
   2   2  15       10.38       -6.03      7.54 o 
   3   2  15        0.94       -8.32      8.32 o 
   4   2  15        4.03       -0.77      9.74 o 
   5   2  15      167.00      160.45     25.44 o 
 -14   3  15       50.92       72.83     23.00 o 
 -13   3  15        0.71        1.29     10.45 o 
 -12   3  15       19.86       29.02     12.16 o 
 -11   3  15      168.14      237.43     25.60 o 
 -10   3  15       35.99       32.75     18.05 o 
  -9   3  15       23.58       12.49     14.70 o 
  -8   3  15       38.48       48.47     19.40 o 
  -7   3  15        6.53        4.51      7.89 o 
  -6   3  15      522.73      538.73     30.57 o 
  -5   3  15        5.10       -2.51      6.44 o 
  -4   3  15        5.01        3.66      6.76 o 
  -3   3  15        3.58        2.33      6.50 o 
  -2   3  15       67.40      126.60     21.84 o 
  -1   3  15       27.30       30.09      9.90 o 
   0   3  15        9.76       17.93      9.55 o 
   1   3  15       68.48       68.70     15.20 o 
   2   3  15       87.80       84.56     17.27 o 
   3   3  15       49.60       46.53     14.95 o 
   4   3  15       13.13       13.77     11.75 o 
   5   3  15       63.16       25.81     12.79 o 
 -14   4  15       42.20       38.97     23.84 o 
 -13   4  15       18.01       19.03     12.87 o 
 -12   4  15       59.72       44.01     14.45 o 
 -11   4  15        7.10       10.51     10.83 o 
 -10   4  15      130.62      151.09     21.36 o 
  -9   4  15      215.18      194.80     22.72 o 
  -8   4  15        0.00       -2.58      6.95 o 
  -7   4  15       49.20       53.59     15.66 o 
  -6   4  15       18.29        8.87      7.54 o 
  -5   4  15       45.76       56.28      9.89 o 
  -4   4  15       37.04       23.58      8.09 o 
  -3   4  15      142.84      149.92     14.64 o 
   0   4  15        0.25       -1.54      8.24 o 
   1   4  15      154.85      174.64     22.72 o 
   2   4  15       61.42       98.14     27.30 o 
   3   4  15       40.50       27.65     12.14 o 
   4   4  15        2.50       16.87     12.31 o 
 -13   5  15       14.34       26.54     13.25 o 
 -12   5  15       19.89       21.49     11.54 o 
 -11   5  15       30.66       35.97     13.14 o 
 -10   5  15        3.29       11.68     11.30 o 
  -9   5  15        3.56       -0.91      7.21 o 
  -8   5  15        6.56        4.51      7.58 o 
  -7   5  15      141.50      148.95     15.71 o 
  -6   5  15       87.41       89.08     13.85 o 
  -5   5  15      161.99      203.37     25.38 o 
  -4   5  15      161.33      157.72     15.45 o 
  -3   5  15       92.45       77.02     11.33 o 
  -2   5  15       28.39       27.92      8.34 o 
  -1   5  15        7.86       16.26     13.52 o 
   0   5  15        4.15        1.75     12.54 o 
   1   5  15        0.67        2.19      8.37 o 
   2   5  15      173.71      206.99     25.34 o 
   3   5  15        0.19       -1.22      8.51 o 
   4   5  15        0.07       -0.19      9.87 o 
 -13   6  15        1.45       -1.44     11.17 o 
 -12   6  15       18.83        6.73     12.00 o 
 -11   6  15        0.85       -1.81      9.99 o 
 -10   6  15        2.02       -0.05      7.76 o 
  -9   6  15       71.58       61.08     12.42 o 
  -8   6  15       15.11       14.73      8.82 o 
  -7   6  15        3.97        0.93      6.45 o 
  -6   6  15        3.71       13.28      8.87 o 
  -5   6  15       24.24       33.79      9.55 o 
  -4   6  15        1.96        1.00      6.66 o 
  -3   6  15       65.33       60.27     15.06 o 
  -2   6  15        7.22        1.19      6.59 o 
  -1   6  15      132.02      112.13     25.56 o 
   0   6  15        0.09       15.06     13.52 o 
   1   6  15       36.92       32.25     16.47 o 
   2   6  15       66.25       31.67     17.57 o 
   3   6  15        0.00        0.54     12.94 o 
   4   6  15       31.94       35.02     20.20 o 
 -13   7  15       36.32       10.77     13.06 o 
 -12   7  15      117.15      105.13     19.77 o 
 -11   7  15        6.34       -5.14      8.52 o 
 -10   7  15        0.04       -2.07      8.53 o 
  -9   7  15        0.06        3.72      8.24 o 
  -8   7  15       40.80       30.55     10.21 o 
  -7   7  15       56.08       69.55     12.20 o 
  -6   7  15      253.30      259.48     21.27 o 
  -5   7  15       22.87       18.77      8.49 o 
  -4   7  15       69.97       63.61     11.17 o 
  -3   7  15       44.02       33.82      9.63 o 
  -2   7  15       29.66       36.57     11.66 o 
  -1   7  15       74.23       78.51     15.79 o 
   0   7  15        0.00        0.75     11.09 o 
   1   7  15       30.64       33.92     16.85 o 
   2   7  15       43.70       55.56     20.18 o 
   3   7  15       44.21       58.24     22.87 o 
 -12   8  15      101.73      136.19     18.38 o 
 -11   8  15        5.92       14.01     10.61 o 
 -10   8  15       26.27       22.45     10.76 o 
  -9   8  15        1.63       -2.56      8.11 o 
  -8   8  15        2.97       -4.02      8.35 o 
  -7   8  15      144.37      135.58     16.77 o 
  -6   8  15       33.94       51.14     11.37 o 
  -5   8  15       21.28       15.68      7.12 o 
  -4   8  15       15.58       12.93      7.06 o 
  -3   8  15       13.49       17.60      7.04 o 
  -2   8  15       31.94       19.35      8.38 o 
  -1   8  15       14.61       12.52      7.59 o 
   0   8  15      113.68       87.75     16.70 o 
   1   8  15        8.01       12.17     14.07 o 
   2   8  15       14.22       16.82     15.21 o 
   3   8  15        1.15        2.59     14.57 o 
 -11   9  15       27.16       31.95     12.86 o 
 -10   9  15        5.29       -7.85      7.85 o 
  -9   9  15       62.63       44.10     12.24 o 
  -8   9  15       35.01       14.08      9.95 o 
  -7   9  15        7.52        8.88      7.60 o 
  -6   9  15        3.05       14.24      8.39 o 
  -5   9  15       23.31       36.20      8.78 o 
  -4   9  15        0.14        1.07      6.45 o 
  -3   9  15       18.61       11.36      7.13 o 
  -2   9  15       36.37       48.71     14.68 o 
  -1   9  15        2.24        3.58      6.46 o 
   0   9  15       59.59       40.54     13.29 o 
   1   9  15       27.08       32.93     14.32 o 
   2   9  15        0.43        9.00     13.93 o 
 -11  10  15      161.42      174.70     20.85 o 
 -10  10  15       49.45       38.46     12.46 o 
  -9  10  15        0.82       -4.80      8.08 o 
  -8  10  15      114.77      158.37     16.53 o 
  -7  10  15       12.71       19.49      8.60 o 
  -6  10  15        0.03        0.32      6.47 o 
  -5  10  15       14.12       12.66      8.69 o 
  -4  10  15       65.14       66.79     12.88 o 
  -3  10  15        0.87        0.85      6.83 o 
  -2  10  15        3.93        6.94      7.74 o 
  -1  10  15        3.55       10.73      8.19 o 
   0  10  15        0.59        7.51      9.41 o 
   1  10  15        6.52       10.66     18.19 o 
 -10  11  15       67.99       52.02     14.12 o 
  -9  11  15        4.82        4.30      9.69 o 
  -8  11  15        0.06        0.64      7.40 o 
  -7  11  15        1.18       -2.68      7.00 o 
  -6  11  15       38.97       36.44      9.99 o 
  -5  11  15       27.03       15.81      7.99 o 
  -4  11  15        0.02       -2.32      7.02 o 
  -3  11  15        5.96       -3.74      6.52 o 
  -2  11  15       19.62        9.44      8.44 o 
  -1  11  15        5.43        7.67      8.51 o 
   0  11  15       34.72       44.61     14.01 o 
  -8  12  15        5.91        1.06      8.12 o 
  -7  12  15        0.35        2.88      8.34 o 
  -6  12  15       48.75       43.02     10.53 o 
  -5  12  15       18.02        8.46      8.13 o 
  -4  12  15        3.22        5.44      7.12 o 
  -3  12  15        3.10        7.64      7.88 o 
  -2  12  15        0.37       -3.92      7.53 o 
  -1  12  15        7.59        7.29      8.85 o 
  -6  13  15       16.36        8.65     12.63 o 
  -5  13  15       28.30       14.49      8.79 o 
  -4  13  15       41.93       35.70     10.03 o 
 -12   0  16        3.45       -1.22     15.63 o 
 -11   0  16      133.50      152.05     27.87 o 
 -10   0  16      240.43      315.04     34.39 o 
  -9   0  16        0.03       10.14     14.65 o 
  -8   0  16      357.82      349.17     34.53 o 
  -7   0  16       55.28       54.20     19.26 o 
  -6   0  16       13.39       37.11     16.43 o 
  -5   0  16       14.79       15.34     13.10 o 
  -4   0  16        9.60       11.17     12.48 o 
  -3   0  16      893.74      925.45     60.83 o 
  -2   0  16       15.86        3.78     11.02 o 
  -1   0  16      111.98      138.67     27.22 o 
   0   0  16       22.11       31.66     16.00 o 
   1   0  16       32.17       27.35     16.55 o 
   2   0  16       52.78       35.06     17.44 o 
   3   0  16       21.41        4.90     13.91 o 
   4   0  16        2.58       -0.21     15.41 o 
 -14   1  16        9.83       -4.33     16.23 o 
 -13   1  16        2.17      -12.41     13.49 o 
 -12   1  16        8.88        3.26     15.26 o 
 -11   1  16       10.77       -1.71     13.29 o 
 -10   1  16        1.62        2.94     13.37 o 
  -9   1  16       60.03       58.20     13.25 o 
  -8   1  16       54.60       63.18     13.85 o 
  -7   1  16        4.55       12.86      8.36 o 
  -6   1  16      121.14      223.69     23.01 o 
  -5   1  16      112.02      148.55     36.07 o 
  -4   1  16        4.04        2.45      5.62 o 
  -3   1  16        0.01       -1.43      7.69 o 
  -2   1  16        5.19       14.57      9.08 o 
  -1   1  16       98.34      101.71     16.60 o 
   0   1  16       12.66        7.76      9.14 o 
   1   1  16        4.52       -0.51      8.21 o 
   2   1  16       17.67       19.48     11.97 o 
   3   1  16       24.01        6.88     12.76 o 
   4   1  16        3.31        1.43     11.20 o 
 -14   2  16        0.33       -2.15     12.13 o 
 -13   2  16       26.79       29.81     21.59 o 
 -12   2  16        1.54       -5.14     15.34 o 
 -11   2  16        0.07       -6.03     13.13 o 
 -10   2  16        1.49        2.45     13.90 o 
  -9   2  16       17.51       17.06     15.57 o 
  -8   2  16       22.55       32.63     16.91 o 
  -7   2  16      143.33      128.26     26.17 o 
  -6   2  16        3.07        3.44     12.61 o 
  -5   2  16        0.01       -1.04      6.62 o 
  -4   2  16        0.71        3.54      6.83 o 
  -3   2  16       31.23       49.31     11.81 o 
  -2   2  16       38.23       39.98     11.68 o 
  -1   2  16       22.42       14.11     10.49 o 
   0   2  16        0.22        7.87      8.86 o 
   1   2  16       80.51       99.09     18.87 o 
   2   2  16       21.82       23.02     14.00 o 
   3   2  16      115.50      128.49     21.89 o 
   4   2  16       15.82       11.18     12.05 o 
 -13   3  16       11.94       11.62     16.39 o 
 -12   3  16       16.56       22.50     12.48 o 
 -11   3  16       74.54       94.63     17.84 o 
 -10   3  16       13.44       18.58     16.65 o 
  -9   3  16      187.04      201.92     33.39 o 
  -8   3  16       78.00      113.03     25.28 o 
  -7   3  16      153.72      185.03     30.81 o 
  -6   3  16       48.27       32.70     11.08 o 
  -5   3  16       86.07       89.54     14.74 o 
  -4   3  16        0.41       -0.40      6.91 o 
  -3   3  16        0.24        5.91      5.22 o 
  -2   3  16       77.06       59.96     13.03 o 
  -1   3  16        0.46       -2.25      6.94 o 
   0   3  16       16.65       40.93     18.60 o 
   1   3  16       77.11       63.79     15.43 o 
   2   3  16       25.85       36.28     14.01 o 
   3   3  16       18.24       21.62     11.99 o 
   4   3  16        0.13        0.30     10.42 o 
 -13   4  16       20.63       24.65     13.00 o 
 -12   4  16        1.67       -1.59     10.33 o 
 -11   4  16        5.66        4.84     13.87 o 
 -10   4  16        4.36        2.76      9.87 o 
  -9   4  16       88.43       87.79     17.00 o 
  -8   4  16       42.21       41.01     14.01 o 
  -7   4  16       11.01       16.68      8.34 o 
  -6   4  16      154.62      125.30     14.93 o 
  -5   4  16       18.24       21.44      7.95 o 
  -4   4  16       52.61       36.17     10.02 o 
  -3   4  16      122.51      120.49     13.79 o 
  -2   4  16       20.70       40.16     17.50 o 
  -1   4  16      101.13      131.59     27.83 o 
   0   4  16        1.66       11.68     10.09 o 
   1   4  16       33.91       35.38     13.32 o 
   2   4  16        1.17        5.26      9.25 o 
   3   4  16        0.44        1.47     10.36 o 
 -13   5  16       21.55       30.64     13.95 o 
 -12   5  16        1.22       11.12     11.44 o 
 -11   5  16        0.87       -5.42     10.17 o 
 -10   5  16        0.03        2.91     12.03 o 
  -9   5  16       67.74       75.24     16.30 o 
  -8   5  16       19.41        9.73      7.51 o 
  -7   5  16      249.03      268.96     20.57 o 
  -6   5  16      308.99      330.01     21.72 o 
  -5   5  16      246.00      262.18     27.29 o 
  -4   5  16      183.09      178.78     16.92 o 
  -3   5  16      144.38      163.82     16.83 o 
  -2   5  16       29.12       28.02     10.65 o 
  -1   5  16      446.16      435.40     43.23 o 
   0   5  16        8.10       12.56     13.86 o 
   1   5  16       64.72       50.08     20.64 o 
   2   5  16       73.13       42.05     21.90 o 
   3   5  16        7.40        1.57     10.21 o 
 -13   6  16        0.12      -10.22     10.22 o 
 -12   6  16        1.03        2.54     10.91 o 
 -11   6  16        3.93       -2.76     10.47 o 
 -10   6  16       22.90       16.01     11.35 o 
  -9   6  16        0.31       -2.43      7.94 o 
  -8   6  16        6.38        2.36      7.28 o 
  -7   6  16        0.00        3.49      6.88 o 
  -6   6  16      105.72      130.48     31.52 o 
  -5   6  16        4.63        5.50      7.49 o 
  -4   6  16       46.16       46.42     10.24 o 
  -3   6  16        9.16        8.89      7.69 o 
  -2   6  16        4.02        5.19      8.15 o 
  -1   6  16       51.16       39.49     12.51 o 
   0   6  16       62.14       43.88     19.34 o 
   1   6  16        2.32        7.17     13.00 o 
   2   6  16       29.30        0.79     13.31 o 
   3   6  16       22.25       30.59     19.50 o 
 -12   7  16        8.50        4.12     11.96 o 
 -11   7  16       88.15       92.39     21.94 o 
 -10   7  16       54.06       58.71     13.19 o 
  -9   7  16        0.27       -7.73      7.73 o 
  -8   7  16       17.85        6.39      8.87 o 
  -7   7  16       47.71       33.39     12.75 o 
  -6   7  16        0.53        4.78      7.26 o 
  -5   7  16       69.98       72.53     12.11 o 
  -4   7  16       81.12       86.81     17.75 o 
  -3   7  16      107.63      116.66     14.44 o 
  -2   7  16        1.07        2.62      8.43 o 
  -1   7  16        2.91       13.58      9.72 o 
   0   7  16       71.86      121.31     28.45 o 
   1   7  16        3.45        9.94     14.22 o 
   2   7  16       61.95       38.74     20.13 o 
 -11   8  16        0.05        6.60     10.12 o 
 -10   8  16        2.13        4.32      9.15 o 
  -9   8  16        3.50        7.13      9.75 o 
  -8   8  16       26.53       33.89     11.08 o 
  -7   8  16        4.84       -2.35      7.89 o 
  -6   8  16       10.00       -0.17     10.48 o 
  -5   8  16        6.92       -1.87      7.77 o 
  -4   8  16       99.94       78.50     13.20 o 
  -3   8  16       10.69       17.10      8.93 o 
  -2   8  16       95.35       84.69     16.93 o 
  -1   8  16        1.10       13.91      9.57 o 
   0   8  16        4.53       20.15     10.64 o 
   1   8  16       65.09       63.37     22.26 o 
   2   8  16       20.37        9.26     15.99 o 
 -11   9  16        0.06        1.30      9.50 o 
 -10   9  16      187.88      192.45     20.81 o 
  -9   9  16       49.43       41.99     12.09 o 
  -8   9  16      123.79       81.77     14.59 o 
  -7   9  16       14.76        8.72      8.76 o 
  -6   9  16       12.40        3.03      7.35 o 
  -5   9  16       20.58       16.17      7.91 o 
  -4   9  16       10.25        3.85      6.66 o 
  -3   9  16        2.08        5.40      7.28 o 
  -2   9  16        7.11        8.52      7.65 o 
  -1   9  16       15.44       22.54     11.05 o 
   0   9  16        0.72        8.10      9.94 o 
   1   9  16        4.17        8.48     10.52 o 
 -10  10  16       96.38      132.77     18.62 o 
  -9  10  16       37.55       34.22     11.86 o 
  -8  10  16       93.23      122.89     17.19 o 
  -7  10  16       28.51        7.44      9.85 o 
  -6  10  16        0.65       -5.25      7.82 o 
  -5  10  16      118.50      119.61     13.86 o 
  -4  10  16        1.97        2.53      7.13 o 
  -3  10  16        0.37       -1.73      7.25 o 
  -2  10  16        2.04       -2.88      8.19 o 
  -1  10  16       83.40       51.38     15.41 o 
   0  10  16       23.14       22.19     11.92 o 
  -8  11  16        0.04       -4.06      9.41 o 
  -7  11  16        1.79        7.98      8.14 o 
  -6  11  16       39.16       24.01      9.40 o 
  -5  11  16        1.58       -4.54      7.03 o 
  -4  11  16       18.85       21.42      9.09 o 
  -3  11  16        5.46        1.15      7.60 o 
  -2  11  16       33.66       14.12      8.93 o 
  -1  11  16       30.17       36.39     13.46 o 
  -6  12  16        0.46       -1.85      7.99 o 
  -5  12  16       65.54       59.97     11.77 o 
  -4  12  16      103.62       81.42     12.93 o 
 -13   1  17        1.25      -11.97     14.63 o 
 -12   1  17       10.82       11.84     17.04 o 
 -11   1  17       13.73       -1.41     14.46 o 
 -10   1  17        8.97       24.07     17.00 o 
  -9   1  17       25.86       34.23     18.57 o 
  -8   1  17        5.31       12.48     10.06 o 
  -7   1  17        4.24        9.15      9.62 o 
  -6   1  17        0.04       -2.91      8.25 o 
  -5   1  17        4.16       18.52     10.10 o 
  -4   1  17        0.01        9.74      9.08 o 
  -3   1  17        0.03        7.71      8.37 o 
  -2   1  17        2.90        2.00      8.25 o 
  -1   1  17       90.79       96.44     17.43 o 
   0   1  17      104.11      139.49     21.31 o 
   1   1  17       37.95       58.83     15.35 o 
   2   1  17       49.92       67.93     19.71 o 
   3   1  17       42.37       39.10     15.07 o 
 -13   2  17        1.69       -1.48     17.68 o 
 -12   2  17        3.02      -14.54     14.54 o 
 -11   2  17        0.63        0.86     15.17 o 
  -9   2  17        0.06        4.64     14.60 o 
  -8   2  17       33.55       40.64     18.94 o 
  -7   2  17      200.66      195.27     31.70 o 
  -6   2  17       46.12       46.28     18.51 o 
  -5   2  17      256.72      277.85     21.75 o 
  -4   2  17       44.40       52.54     15.09 o 
  -3   2  17       14.33       26.07     10.30 o 
  -2   2  17       52.64       33.63     12.29 o 
  -1   2  17        2.84       10.98      8.88 o 
   0   2  17        0.00       -3.52      8.34 o 
   1   2  17        3.65       -2.66      9.52 o 
   2   2  17        5.10       -3.99     10.04 o 
   3   2  17        0.01       -3.62     10.28 o 
 -13   3  17       25.85       19.33     12.99 o 
 -12   3  17       24.11       35.54     13.65 o 
 -11   3  17       81.27       74.91     16.48 o 
 -10   3  17       33.46       34.55     19.02 o 
  -9   3  17       12.35       20.43     16.82 o 
  -8   3  17        0.59        7.79     15.54 o 
  -7   3  17       13.51       12.69     15.28 o 
  -6   3  17        4.80       14.61     14.64 o 
  -5   3  17       59.21       38.19     11.12 o 
  -4   3  17       26.38       29.06      8.37 o 
  -3   3  17       41.22       27.62      8.17 o 
  -2   3  17        4.08        6.34      8.54 o 
  -1   3  17       17.95       30.47     11.50 o 
   0   3  17      149.17      175.68     23.67 o 
   1   3  17       62.21       50.98     15.32 o 
   2   3  17       10.37        0.85     10.83 o 
 -13   4  17        0.08       -2.21     17.68 o 
 -12   4  17        2.89       -2.99     10.33 o 
 -11   4  17       50.21       60.43     16.13 o 
 -10   4  17       77.83      105.55     18.49 o 
  -9   4  17       38.21       71.78     16.21 o 
  -8   4  17       98.50      113.22     19.26 o 
  -7   4  17       47.82       70.68     15.79 o 
  -6   4  17       16.27       12.90      7.96 o 
  -5   4  17       47.93       49.06     10.67 o 
  -4   4  17        9.46        5.23      6.68 o 
  -3   4  17        9.56        5.57      9.16 o 
  -2   4  17      176.65      198.77     34.15 o 
  -1   4  17       41.23       47.92     19.62 o 
   0   4  17        1.08        0.52     11.65 o 
   1   4  17       50.12       52.05     15.07 o 
   2   4  17       13.74       19.17     12.81 o 
 -12   5  17       10.43       31.78     14.52 o 
 -11   5  17       35.47       34.54     13.93 o 
 -10   5  17        0.73        7.97     11.21 o 
  -9   5  17      138.41      148.87     21.63 o 
  -8   5  17       62.72       88.55     17.65 o 
  -7   5  17       28.70       19.76      9.07 o 
  -6   5  17        7.82        9.30      7.89 o 
  -5   5  17       59.09       66.20     11.68 o 
  -4   5  17        4.03        1.12      6.57 o 
  -3   5  17        0.96       -0.73      7.29 o 
  -2   5  17        0.90       -7.85      7.85 o 
  -1   5  17        6.35        2.35     12.09 o 
   0   5  17        1.48        9.95     12.11 o 
   1   5  17        0.27       -3.88     10.78 o 
   2   5  17        1.75        3.44     13.14 o 
 -12   6  17        0.02       12.40     12.90 o 
 -11   6  17        8.05       14.65     12.12 o 
 -10   6  17       20.48       33.20     14.01 o 
  -9   6  17       10.09       17.36     12.05 o 
  -8   6  17       14.97        7.72      9.38 o 
  -7   6  17       36.40       53.41     11.80 o 
  -6   6  17      183.69      173.65     18.48 o 
  -5   6  17        2.28        4.14      7.59 o 
  -4   6  17      222.14      196.79     18.44 o 
  -3   6  17       20.81       55.43     41.70 o 
  -2   6  17        5.02        4.07      8.61 o 
  -1   6  17       34.65       35.70     12.05 o 
   0   6  17        0.01        6.36     12.73 o 
   1   6  17       30.56       46.74     20.94 o 
 -11   7  17       35.37       31.94     14.71 o 
 -10   7  17        8.56        5.21     12.56 o 
  -9   7  17        8.47        7.75      9.38 o 
  -8   7  17       22.58       71.66     59.05 o 
  -7   7  17       41.57       42.02     11.37 o 
  -6   7  17        3.22        2.64      8.18 o 
  -5   7  17        4.34        2.89      8.15 o 
  -4   7  17        1.63        2.13      9.43 o 
  -3   7  17       65.32       46.24     13.12 o 
  -2   7  17       89.46      128.07     19.83 o 
  -1   7  17       62.72       51.49     13.71 o 
   0   7  17      108.49       80.92     17.35 o 
   1   7  17       41.30       22.31     16.09 o 
 -11   8  17        0.01       -7.63     12.13 o 
 -10   8  17      172.34      193.59     34.67 o 
  -9   8  17       24.33       20.15     10.38 o 
  -8   8  17        8.30        7.75      9.68 o 
  -7   8  17        0.06       -5.35      7.80 o 
  -6   8  17        5.67       22.27      9.11 o 
  -5   8  17        0.23       -3.42      7.65 o 
  -4   8  17        2.79        1.75      7.73 o 
  -3   8  17        0.32       -6.82      7.73 o 
  -2   8  17       10.13       12.38     10.20 o 
  -1   8  17        9.44       23.62     11.43 o 
   0   8  17        0.07        6.53     10.55 o 
 -10   9  17      119.49      122.29     17.72 o 
  -9   9  17       29.64       27.56     11.96 o 
  -8   9  17        0.28       -6.52      8.83 o 
  -7   9  17        1.19       -1.70      8.48 o 
  -6   9  17        4.86        5.59      8.31 o 
  -5   9  17        5.99       11.08      9.34 o 
  -4   9  17       43.13       19.21      9.28 o 
  -3   9  17        2.12        7.75      9.80 o 
  -2   9  17       13.70       28.38     12.33 o 
  -1   9  17       10.20        8.85     10.42 o 
  -8  10  17       82.94       79.85     15.44 o 
  -7  10  17       72.27       64.35     14.06 o 
  -6  10  17        9.01        1.08      8.49 o 
  -5  10  17       48.40       34.86     12.33 o 
  -4  10  17       48.78       64.42     11.84 o 
  -3  10  17       59.40       63.75     13.15 o 
  -2  10  17        3.70        6.54      8.57 o 
  -6  11  17       11.15       12.29      9.32 o 
  -5  11  17        0.55        6.08      7.66 o 
  -4  11  17        3.36        9.97     14.43 o 
  -9   0  18        0.09       -3.19     13.30 o 
  -8   0  18       33.41       26.49     16.20 o 
  -7   0  18       36.79        7.52     14.21 o 
  -6   0  18       15.00       34.41     16.36 o 
  -5   0  18       18.12       21.04     15.20 o 
  -4   0  18      169.06      221.95     34.86 o 
  -3   0  18       50.60       38.03     18.46 o 
  -2   0  18        0.02       -0.40     12.51 o 
  -1   0  18       76.05       79.96     25.03 o 
   0   0  18       93.23       77.42     25.57 o 
   1   0  18       23.39       14.64     17.94 o 
 -12   1  18        6.63       -3.33     15.53 o 
 -11   1  18       13.33       -0.64     16.30 o 
 -10   1  18        6.86        5.16     17.67 o 
  -9   1  18       51.66       43.64     21.64 o 
  -8   1  18      160.36      222.59     33.64 o 
  -7   1  18        7.95       14.87      9.91 o 
  -6   1  18       14.29       19.87     15.24 o 
  -5   1  18      113.79      136.54     21.35 o 
  -4   1  18        0.03       -4.16      8.73 o 
  -3   1  18        0.81        7.87      7.92 o 
  -2   1  18       47.49       45.31     13.07 o 
  -1   1  18       14.86       17.41     11.55 o 
   0   1  18       17.06       25.06     12.83 o 
   1   1  18        9.31        1.72     10.65 o 
 -12   2  18        4.77       21.12     19.73 o 
 -11   2  18       42.74       51.93     22.45 o 
 -10   2  18       35.70       33.98     20.59 o 
  -9   2  18       28.04       18.20     19.91 o 
  -8   2  18       60.67       53.02     21.78 o 
  -7   2  18      132.54      166.91     30.88 o 
  -6   2  18        0.54       -4.93     11.44 o 
  -5   2  18      117.80      121.28     26.96 o 
  -4   2  18       68.21       66.99     14.88 o 
  -3   2  18       18.48       17.97      7.78 o 
  -2   2  18       70.45       78.99     16.69 o 
  -1   2  18       16.48       25.92     11.62 o 
   0   2  18       42.87       29.32     12.72 o 
   1   2  18       30.49       33.64     14.37 o 
 -12   3  18        2.71       -0.76     10.97 o 
 -11   3  18       17.10       30.36     12.78 o 
 -10   3  18        0.00       11.71     13.27 o 
  -9   3  18       16.36        8.01     17.77 o 
  -8   3  18        2.94       10.93     17.71 o 
  -7   3  18      232.97      238.99     35.88 o 
  -6   3  18        3.62       17.17     11.51 o 
  -5   3  18       87.08      113.82     18.33 o 
  -4   3  18       17.71       22.18      8.26 o 
  -3   3  18        1.67       -6.57      7.02 o 
  -2   3  18       93.74       89.15     24.92 o 
  -1   3  18       11.69       42.61     18.65 o 
   0   3  18       47.49       71.13     17.39 o 
   1   3  18       49.09       43.28     15.87 o 
 -12   4  18       37.24       46.90     16.36 o 
 -11   4  18       96.64      108.30     19.44 o 
 -10   4  18       42.57       38.32     13.86 o 
  -9   4  18        0.30        2.22     10.79 o 
  -8   4  18       97.10       87.60     18.16 o 
  -7   4  18        0.32        3.46     10.49 o 
  -6   4  18        0.04       16.88     11.81 o 
  -5   4  18       50.18       46.03     10.29 o 
  -4   4  18       11.73       17.78      8.36 o 
  -3   4  18        3.34        2.60      8.32 o 
  -2   4  18       14.41        4.37      8.80 o 
  -1   4  18       27.02       59.90     20.65 o 
   0   4  18       11.65       13.17     16.61 o 
   1   4  18        8.18       11.78     16.61 o 
 -11   5  18        5.37       20.82     13.02 o 
 -10   5  18        4.89       15.55     12.33 o 
  -9   5  18        7.60        3.11     11.68 o 
  -8   5  18      100.61      151.81     25.61 o 
  -7   5  18        0.86        0.22     10.09 o 
  -6   5  18       45.19       65.42     12.62 o 
  -5   5  18       46.98       49.88     12.30 o 
  -4   5  18        0.40        9.79      7.41 o 
  -3   5  18      152.97      138.10     22.44 o 
  -2   5  18        8.14        2.65      7.76 o 
  -1   5  18       84.35       70.39     23.76 o 
   0   5  18        2.15       -0.32     12.22 o 
 -11   6  18       63.26       70.66     18.15 o 
 -10   6  18       11.92       11.83     12.77 o 
  -9   6  18       15.55       27.92     13.79 o 
  -8   6  18       63.42       72.14     17.31 o 
  -7   6  18       54.60       71.23     12.80 o 
  -6   6  18       15.70        8.21      8.39 o 
  -5   6  18       10.17        4.45      7.77 o 
  -4   6  18       37.70       32.31     21.08 o 
  -3   6  18        2.67        6.43      9.82 o 
  -2   6  18      108.16      107.79     18.49 o 
  -1   6  18       84.42       47.20     14.19 o 
   0   6  18       54.11       45.76     19.93 o 
 -10   7  18      226.44      279.53     30.58 o 
  -9   7  18       75.28       75.82     18.58 o 
  -8   7  18        1.40       -2.06      8.27 o 
  -7   7  18        2.19        7.75      8.39 o 
  -6   7  18       54.38       60.86     12.62 o 
  -5   7  18       69.37       70.50     12.99 o 
  -4   7  18      154.25      133.10     20.16 o 
  -3   7  18        0.26        3.11      8.25 o 
  -2   7  18       15.12       23.12     10.92 o 
  -1   7  18       16.25       13.84     11.43 o 
  -9   8  18       85.06       89.72     17.58 o 
  -8   8  18        1.63       -1.52     10.11 o 
  -7   8  18       41.65       37.86     11.47 o 
  -6   8  18       14.67        4.75      9.01 o 
  -5   8  18      135.55      153.65     17.95 o 
  -4   8  18       92.31       74.99     16.62 o 
  -3   8  18       81.30       69.52     16.36 o 
  -2   8  18        7.58        8.35     10.18 o 
  -8   9  18        0.00       -5.84      8.85 o 
  -7   9  18        3.42       -5.58      9.06 o 
  -6   9  18       19.83       17.27      9.87 o 
  -5   9  18        3.66       13.62      9.76 o 
  -4   9  18       98.63      109.35     19.65 o 
  -3   9  18        0.07        3.39     10.32 o 
 -10   1  19       22.90       36.03     20.31 o 
  -9   1  19        0.44       20.78     17.32 o 
  -8   1  19       47.29       73.94     22.92 o 
  -7   1  19       69.71      108.14     26.17 o 
  -6   1  19       15.97       21.17     16.26 o 
  -5   1  19      126.52      177.63     29.49 o 
  -4   1  19        2.45       12.09     10.47 o 
  -3   1  19        0.72       10.19      9.88 o 
  -2   1  19       11.35       19.98     11.51 o 
  -1   1  19       34.44       51.41     15.87 o 
   0   1  19        5.47        8.24     12.11 o 
 -11   2  19       14.63        6.75     18.64 o 
 -10   2  19       17.20       32.06     21.69 o 
  -9   2  19        0.02       10.73     17.09 o 
  -8   2  19        0.00       -5.66     14.58 o 
  -7   2  19        0.00        9.38     16.31 o 
  -6   2  19       12.77       20.36     16.97 o 
  -5   2  19        5.01       14.70     16.01 o 
  -4   2  19        0.13       10.76     15.72 o 
  -3   2  19        0.06        9.01     13.47 o 
  -2   2  19        0.74        0.55     11.67 o 
  -1   2  19        9.50        9.55     11.32 o 
   0   2  19       57.72       68.28     18.12 o 
 -11   3  19       33.56       48.54     15.02 o 
 -10   3  19        0.16        7.96     11.23 o 
  -9   3  19       11.87       12.03     17.95 o 
  -8   3  19       18.64       23.11     12.10 o 
  -7   3  19        7.86       34.96     13.07 o 
  -6   3  19        0.00       18.03     11.29 o 
  -5   3  19        3.04       15.39     14.69 o 
  -4   3  19        8.92       -2.33     13.54 o 
  -3   3  19       37.69       26.07     11.52 o 
  -2   3  19       49.93       59.88     22.83 o 
  -1   3  19        3.24       13.83     14.94 o 
   0   3  19        6.98       16.10     16.24 o 
 -11   4  19       78.33      113.48     20.88 o 
 -10   4  19       68.80      101.88     19.99 o 
  -9   4  19        0.23       15.06     12.76 o 
  -8   4  19        3.54       25.46     12.56 o 
  -7   4  19        6.51       21.70     12.57 o 
  -6   4  19       10.25       23.08     12.18 o 
  -5   4  19        8.83       15.73     13.96 o 
  -4   4  19        0.09        1.52      8.14 o 
  -3   4  19        0.33       -1.47      8.64 o 
  -2   4  19        0.18       -1.40      8.48 o 
  -1   4  19       17.35       24.62     17.06 o 
 -10   5  19      200.00      252.76     29.19 o 
  -9   5  19       14.90       22.39     14.00 o 
  -8   5  19      110.68      101.07     24.56 o 
  -7   5  19       34.53       63.96     16.41 o 
  -6   5  19        0.87       13.95     11.08 o 
  -5   5  19       44.49       49.70     15.89 o 
  -4   5  19       17.25       15.40     10.93 o 
  -3   5  19        4.52        7.85      9.05 o 
  -2   5  19        0.01        0.04      8.33 o 
  -1   5  19        1.38       -0.90     19.61 o 
 -10   6  19        1.96       11.32     13.32 o 
  -9   6  19       16.93       17.16     17.10 o 
  -8   6  19       98.24       97.65     20.37 o 
  -7   6  19        8.74        1.25     11.36 o 
  -6   6  19       24.62       35.53     11.19 o 
  -5   6  19        0.77        5.67      8.52 o 
  -4   6  19       34.68       40.85     13.74 o 
  -3   6  19       78.89       67.62     15.62 o 
  -2   6  19        3.56       18.14     10.10 o 
  -9   7  19        0.47        5.47     13.02 o 
  -8   7  19       38.94       46.20     16.55 o 
  -7   7  19       48.98       48.11     12.30 o 
  -6   7  19        0.31        1.95      8.87 o 
  -5   7  19       12.96       10.49      9.89 o 
  -4   7  19        0.73        9.31     10.61 o 
  -3   7  19       42.87       25.75     11.75 o 
  -7   8  19        1.21       -6.07     13.24 o 
  -6   8  19        0.03       -0.82      8.45 o 
  -5   8  19        7.06        8.65     10.14 o 
  -6   0  20        3.14        9.61     15.38 o 
  -5   0  20       92.53      120.99     28.32 o 
  -4   0  20       38.79       52.23     20.97 o 
  -3   0  20       40.56       55.25     22.06 o 
  -2   0  20       16.13       36.70     20.13 o 
  -9   1  20      127.42      140.85     31.00 o 
  -8   1  20        3.73       27.10     18.41 o 
  -7   1  20        0.42       -2.27     15.10 o 
  -6   1  20       92.73       87.20     26.42 o 
  -5   1  20       12.16       17.32     15.85 o 
  -4   1  20       12.49       13.97     14.67 o 
  -3   1  20       47.22       75.17     17.18 o 
  -2   1  20       56.56       80.48     18.73 o 
 -10   2  20       38.93       39.57     22.02 o 
  -9   2  20        1.88       -9.85     16.08 o 
  -8   2  20        0.92        9.50     16.63 o 
  -7   2  20      146.64      155.86     31.45 o 
  -6   2  20        1.89       10.17     14.99 o 
  -5   2  20       43.96       73.52     29.02 o 
  -4   2  20        0.31        7.72     14.41 o 
  -3   2  20        3.60       11.78     15.49 o 
  -2   2  20       30.31       55.11     21.51 o 
 -10   3  20       84.66      160.93     23.74 o 
  -9   3  20        3.93       12.60     12.09 o 
  -8   3  20       46.50       93.20     18.24 o 
  -7   3  20        5.19       17.41     11.48 o 
  -6   3  20        3.46       28.45     12.47 o 
  -5   3  20        0.20        5.47     15.75 o 
  -4   3  20        1.59        5.94     15.14 o 
  -3   3  20        4.11       -8.64     13.49 o 
  -9   4  20       53.08       75.90     17.83 o 
  -8   4  20        1.48       26.39     13.19 o 
  -7   4  20       68.89       95.62     18.45 o 
  -6   4  20       86.47      118.93     48.33 o 
  -5   4  20        4.23        7.33     16.30 o 
  -4   4  20       18.00       23.70     18.22 o 
  -3   4  20       33.82       25.85     11.75 o 
  -8   5  20        4.58        6.32     12.13 o 
  -7   5  20       32.10       39.10     15.29 o 
  -6   5  20        2.26       17.90     12.24 o 
  -5   5  20       13.69        8.03     16.74 o 
  -4   5  20       48.01       44.71     14.01 o 
  -7   6  20        0.08       19.12     19.21 o 
  -6   6  20       10.19       13.16     12.64 o 
  -7   1  21        0.36       19.26     18.04 o 
  -6   1  21        3.25       12.88     16.90 o 
  -5   1  21       48.29       98.93     26.77 o 
  -7   2  21       10.76       44.50     13.32 o 
  -6   2  21       28.93       67.86     18.73 o 
                                                 
